# Supplementary material for: The evolution of same-sex sexual behaviour in mammals
Source: Nat Commun. 2023 Oct 3;14:5719. doi: 10.1038/s41467-023-41290-x (PMC10547684; doi:10.1038/s41467-023-41290-x)
Supplement: Supplementary file 4 — Supplementary Data 1 [file 41467_2023_41290_MOESM4_ESM.xlsx]

## Sheet: Hoja1
Dataset S1: List of species with records on same-sex sexual behaviour
Species	Female_Homosexuality	Male_Homosexuality	Transgender	Courtship	Affectionate	Sexual	Pair_boinding	Parenting	Stage	Ranking	Observed	Source
Acinonyx jubatus	1	1	0	1	1	1	1	1	Adult	Moderate	Wild	Bagemihl B (1999). Biological Exuberance: Animal Homosexuality and Natural Diversity (Stone Wall Inn ed.). New York City: St. Martin's Pres
Aepyprymnus rufescens	1	0	0	1	0	1	0	0	Adult	Incidental	Captivity	Bagemihl B (1999). Biological Exuberance: Animal Homosexuality and Natural Diversity (Stone Wall Inn ed.). New York City: St. Martin's Pres
Alcelaphus buselaphus	1	0	0	0	0	1	0	0	Adult	Moderate	Captivity	Spratt KS, Spratt JS, Bauman JE, Chandler CR (2018) Behavioral and endocrine correlates of dominance in captive female Jackson’s hartebeest (Alcelaphus buselaphus). Zoo Biol 38:157–166
Alces alces	1	1	1	1	0	1	1	0	Adult	Incidental	Wild	Bagemihl B (1999). Biological Exuberance: Animal Homosexuality and Natural Diversity (Stone Wall Inn ed.). New York City: St. Martin's Pres
Alces americanus	1	1	1	1	0	1	1	0	Adult	Incidental	Wild	Bagemihl B (1999). Biological Exuberance: Animal Homosexuality and Natural Diversity (Stone Wall Inn ed.). New York City: St. Martin's Pres
Ammotragus lervia	1	1	0	1	0	1	0	0	Adult	Moderate	Wild	Bagemihl B (1999). Biological Exuberance: Animal Homosexuality and Natural Diversity (Stone Wall Inn ed.). New York City: St. Martin's Pres
Antechinus stuartii	1	1	0	0	0	1	0	0	Adult	Incidental	Wild	Bagemihl B (1999). Biological Exuberance: Animal Homosexuality and Natural Diversity (Stone Wall Inn ed.). New York City: St. Martin's Pres
Antilocapra americana	1	1	1	1	0	1	0	0	Adult	Moderate	Wild	Bagemihl B (1999). Biological Exuberance: Animal Homosexuality and Natural Diversity (Stone Wall Inn ed.). New York City: St. Martin's Pres
Antilope cervicapra	1	1	0	1	1	1	1	0	Adult	Primary	Wild	Bagemihl B (1999). Biological Exuberance: Animal Homosexuality and Natural Diversity (Stone Wall Inn ed.). New York City: St. Martin's Pres
Atele geoffroyi	0	1	0	0	1	0	0	0	Adult	Incidental	Wild	Busia, L, Denice, AR, Aureli, F and Schaffner, CM (2018) Homosexual Behavior Between Male Spider Monkeys (Ateles geoffroyi). Archives of Sexual Behaviour.
Axis axis	0	1	0	0	0	1	0	0	Adult	NA	NA	Poiani, A. (2010). Animal homosexuality: a biosocial perspective. Cambridge University Press.
Balaena australis	1	1	1	0	1	1	0	0	Adult	Moderate	Wild	Bagemihl B (1999). Biological Exuberance: Animal Homosexuality and Natural Diversity (Stone Wall Inn ed.). New York City: St. Martin's Pres
Balaena glacialis	1	1	1	0	1	1	0	0	Adult	Moderate	Wild	Bagemihl B (1999). Biological Exuberance: Animal Homosexuality and Natural Diversity (Stone Wall Inn ed.). New York City: St. Martin's Pres
Balaena mysticetus	1	1	1	0	1	1	0	0	Adult	Moderate	Wild	Bagemihl B (1999). Biological Exuberance: Animal Homosexuality and Natural Diversity (Stone Wall Inn ed.). New York City: St. Martin's Pres
Balaenoptera physalus	0	0	1	0	0	0	0	0	Adult	Incidental	Wild	Bagemihl B (1999). Biological Exuberance: Animal Homosexuality and Natural Diversity (Stone Wall Inn ed.). New York City: St. Martin's Pres
Barbastella barbastellus	0	1	0	0	1	0	0	0	Adult	Moderate	Wild	Riccucci, M. (2010). Same-sex sexual behaviour in bats. Hystrix, the Italian Journal of Mammalogy, 22(1).
Bettongia gaimardi	1	0	0	0	0	1	0	0	Adult	Incidental	Captivity	Bagemihl B (1999). Biological Exuberance: Animal Homosexuality and Natural Diversity (Stone Wall Inn ed.). New York City: St. Martin's Pres
Bison bison	1	1	1	0	1	1	1	0	Adult	Primary	Wild	Bagemihl B (1999). Biological Exuberance: Animal Homosexuality and Natural Diversity (Stone Wall Inn ed.). New York City: St. Martin's Pres
Bison bonasus	1	1	1	0	1	1	1	0	Adult	Primary	Wild	Bagemihl B (1999). Biological Exuberance: Animal Homosexuality and Natural Diversity (Stone Wall Inn ed.). New York City: St. Martin's Pres
Bison bonasus	1	0	0	0	0	1	0	0	Adult	Incidental	Semiwild	Dagg, A. I. (1984). Homosexual behaviour and female‐male mounting in mammals—a first survey. Mammal Review, 14(4), 155-185.
Bos indicus	1	1	0	1	0	1	0	0	Adult	Incidental	Semiwild	Poiani, A. (2010). Animal homosexuality: a biosocial perspective. Cambridge University Press.
Bos taurus	1	0	0	1	0	1	0	0	Adult	Incidental	Semiwild	Vasey, P. L. (2002). Same-sex sexual partner preference in hormonally and neurologically unmanipulated animals. Annual Review of Sex Research, 13(1), 141-179.
Bubalus bubalis	1	0	0	0	0	1	0	0	Adult	Primary	Wild	Bagemihl B (1999). Biological Exuberance: Animal Homosexuality and Natural Diversity (Stone Wall Inn ed.). New York City: St. Martin's Pres
Callithrix jacchus	0	1	0	0	0	1	0	0	Adult	Incidental	Wild	Bagemihl B (1999). Biological Exuberance: Animal Homosexuality and Natural Diversity (Stone Wall Inn ed.). New York City: St. Martin's Pres
Callithrix jacchus	0	1	0	0	0	1	0	0	Adult	NA	Captivity	Vasey, P. L. (2016). Homosexual behavior. The international encyclopedia of primatology, 1-4.
Callorhinus ursinus	1	1	0	0	1	1	0	0	Adult	Moderate	Wild	Bagemihl B (1999). Biological Exuberance: Animal Homosexuality and Natural Diversity (Stone Wall Inn ed.). New York City: St. Martin's Pres
Camelus dromedarius	1	0	0	0	0	1	0	0	Adult	Incidental	Semiwild	Dagg, A. I. (1984). Homosexual behaviour and female‐male mounting in mammals—a first survey. Mammal Review, 14(4), 155-185.
Canis aureus	1	1	0	0	0	1	0	0	Young	Incidental	Captivity	Dagg, A. I. (1984). Homosexual behaviour and female‐male mounting in mammals—a first survey. Mammal Review, 14(4), 155-185.
Canis lupus	1	1	0	0	0	1	0	1	Adult	Incidental	Captivity	Bagemihl B (1999). Biological Exuberance: Animal Homosexuality and Natural Diversity (Stone Wall Inn ed.). New York City: St. Martin's Pres
Capra aegagrus	0	1	0	1	0	1	0	0	Adult	Moderate	Wild	Bagemihl B (1999). Biological Exuberance: Animal Homosexuality and Natural Diversity (Stone Wall Inn ed.). New York City: St. Martin's Pres
Capra falconeri	0	1	0	1	0	1	0	0	Adult	Moderate	Wild	Bagemihl B (1999). Biological Exuberance: Animal Homosexuality and Natural Diversity (Stone Wall Inn ed.). New York City: St. Martin's Pres
Capra ibex	0	1	0	0	0	1	0	0	Adult	Moderate	Wild	Willisch, C. S., & Neuhaus, P. (2021). Reproductive effort affects subsequent horn growth in sexually dimorphic male ungulates. Evolutionary Ecology, 35(5), 809-821.
Capra pyrenaica	0	1	0	0	0	1	0	0	Adult	Moderate	Semiwild	Freitas-de-Melo, A., Lacuesta, L., & Ungerfeld, R. (2014). Homosexual behavior in male ruminants. Revista Mexicana de Ciencias Pecuarias, 5(1), 91-106.
Capra sibirica	1	1	0	1	0	1	0	0	Adult	Moderate	Wild	Fedosenko A. & D. A. Blank 2001. Capra sibirica. Mammalian Species 675: 1-13.
Capreolus capreolus	0	1	1	0	0	0	0	0	Adult	Incidental	Wild	Bagemihl B (1999). Biological Exuberance: Animal Homosexuality and Natural Diversity (Stone Wall Inn ed.). New York City: St. Martin's Pres
Cavia aperea	1	1	0	1	1	1	1	1	Adult	Moderate	Wild	Bagemihl B (1999). Biological Exuberance: Animal Homosexuality and Natural Diversity (Stone Wall Inn ed.). New York City: St. Martin's Pres
Cavia porcellus	1	1	0	0	0	1	0	0	Adult	Moderate	Wild	Dagg, A. I. (1984). Homosexual behaviour and female‐male mounting in mammals—a first survey. Mammal Review, 14(4), 155-185.
Cebus albifrons	0	1	0	0	1	1	0	0	Adult	Incidental	Wild	Bagemihl B (1999). Biological Exuberance: Animal Homosexuality and Natural Diversity (Stone Wall Inn ed.). New York City: St. Martin's Pres
Cebus apella	1	1	0	0	0	1	0	0	Adult	Incidental	Wild	Bagemihl B (1999). Biological Exuberance: Animal Homosexuality and Natural Diversity (Stone Wall Inn ed.). New York City: St. Martin's Pres
Cebus apella	1	0	0	0	0	1	0	0	Adult	NA	Captivity	Vasey, P. L. (2016). Homosexual behavior. The international encyclopedia of primatology, 1-4.
Cebus capucinus	1	1	0	0	0	1	0	0	Adult	NA	Wild	Vasey, P. L. (2016). Homosexual behavior. The international encyclopedia of primatology, 1-4.
Cebus olivaceous	1	1	0	0	0	1	0	0	Adult	Incidental	Wild	Bagemihl B (1999). Biological Exuberance: Animal Homosexuality and Natural Diversity (Stone Wall Inn ed.). New York City: St. Martin's Pres
Cebus olivaceus	1	1	0	0	0	1	0	0	Adult	NA	Wild	Vasey, P. L. (2016). Homosexual behavior. The international encyclopedia of primatology, 1-4.
Cephalorhynchus commersoni	1	1	0	0	0	1	0	0	Adult	Incidental	Wild	Bagemihl B (1999). Biological Exuberance: Animal Homosexuality and Natural Diversity (Stone Wall Inn ed.). New York City: St. Martin's Pres
Cercocebus atys	1	1	0	0	0	1	0	0	Adult	NA	Captivity	Vasey, P. L. (2016). Homosexual behavior. The international encyclopedia of primatology, 1-4.
Cercocebus torquatus	1	1	0	0	0	1	0	0	Adult	Moderate	Wild	Bagemihl B (1999). Biological Exuberance: Animal Homosexuality and Natural Diversity (Stone Wall Inn ed.). New York City: St. Martin's Pres
Cercopithecus mona	0	1	0	0	0	1	0	0	Adult	NA	Wild	Vasey, P. L. (2016). Homosexual behavior. The international encyclopedia of primatology, 1-4.
Cercopithecus pygerythrus	0	1	0	0	0	1	0	0	Adult	Incidental	Wild	Baldellou, M. I. (1991). Implications of the multi-male troop structure in vervet monkeys (Cercopithecus aethiops pygerythrus) (Doctoral dissertation).
Cervus canadensis	1	1	1	0	0	1	1	0	Adult	Incidental	Wild	Bagemihl B (1999). Biological Exuberance: Animal Homosexuality and Natural Diversity (Stone Wall Inn ed.). New York City: St. Martin's Pres
Cervus duvauceli	1	1	1	0	0	1	1	0	Adult	Incidental	Wild	Bagemihl B (1999). Biological Exuberance: Animal Homosexuality and Natural Diversity (Stone Wall Inn ed.). New York City: St. Martin's Pres
Cervus elaphus	1	1	1	0	0	1	1	0	Adult	Incidental	Wild	Bagemihl B (1999). Biological Exuberance: Animal Homosexuality and Natural Diversity (Stone Wall Inn ed.). New York City: St. Martin's Pres
Cervus nippon	0	0	1	0	0	0	0	0	Adult	Incidental	Wild	Bagemihl B (1999). Biological Exuberance: Animal Homosexuality and Natural Diversity (Stone Wall Inn ed.). New York City: St. Martin's Pres
Cervus nippon	0	1	0	0	0	1	0	0	Adult	NA	NA	Poiani, A. (2010). Animal homosexuality: a biosocial perspective. Cambridge University Press.
Chlorocebus aethiops	1	1	0	0	0	1	0	0	Adult	Moderate	Wild	Bagemihl B (1999). Biological Exuberance: Animal Homosexuality and Natural Diversity (Stone Wall Inn ed.). New York City: St. Martin's Pres
Chlorocebus aethiops	1	1	0	0	0	1	0	0	Adult	NA	Wild	Vasey, P. L. (2016). Homosexual behavior. The international encyclopedia of primatology, 1-4.
Chrysocyon brachyurus	0	1	0	0	0	1	0	0	Adult	NA	NA	Poiani, A. (2010). Animal homosexuality: a biosocial perspective. Cambridge University Press.
Corynorhinus rafinesquii	0	1	0	0	1	0	0	0	Adult	Moderate	Wild	Riccucci, M. (2010). Same-sex sexual behaviour in bats. Hystrix, the Italian Journal of Mammalogy, 22(1).
Crocuta crocuta	1	0	1	0	0	1	0	0	Adult	Moderate	Wild	Bagemihl B (1999). Biological Exuberance: Animal Homosexuality and Natural Diversity (Stone Wall Inn ed.). New York City: St. Martin's Pres
Cryptomys hottentotus	0	1	0	1	0	1	0	0	Adult	Moderate	Captivity	Burda H. 1989a. Reproductive biology (behavior, breeding and postnatal development) in subterranean mole-rats, Cryptomys hottentotus (Bathyergidae). Zeitschrift für Säugetierkunde 54:360–376; Burda, H. (1989). Cryptomys hottentotus (Bathyergidae)^
Cuon alpinus	0	1	0	0	0	1	0	0	Adult	Incidental	Wild	Johnsingh, A. J. T. (1982). Reproductive and social behaviour of the dhole, Cuon alpinus (Canidae). Journal of Zoology, 198(4), 443-463.
Cynomys gunnisoni	1	1	0	0	0	1	0	0	Young	Primary	Wild	Dagg, A. I. (1984). Homosexual behaviour and female‐male mounting in mammals—a first survey. Mammal Review, 14(4), 155-185.
Dama dama	1	0	1	0	0	0	0	0	Adult	Incidental	Wild	Bagemihl B (1999). Biological Exuberance: Animal Homosexuality and Natural Diversity (Stone Wall Inn ed.). New York City: St. Martin's Pres
Damaliscus dorcas	1	1	0	0	0	1	0	0	Young	Incidental	Wild	Dagg, A. I. (1984). Homosexual behaviour and female‐male mounting in mammals—a first survey. Mammal Review, 14(4), 155-185.
Dasyurus hallucatus	1	1	0	0	0	1	0	0	Adult	Incidental	Captivity	Bagemihl B (1999). Biological Exuberance: Animal Homosexuality and Natural Diversity (Stone Wall Inn ed.). New York City: St. Martin's Pres
Delphinapterus leucas	0	1	1	0	0	1	0	0	Adult	Incidental	Captivity	Bagemihl B (1999). Biological Exuberance: Animal Homosexuality and Natural Diversity (Stone Wall Inn ed.). New York City: St. Martin's Pres
Delphinapterus leucas	0	1	1	0	0	1	0	0	Adult	Incidental	Captivity	Lilley M. K. 2019. The development of socio-sexual behavior in Beluga Whales (Delphinapterus leucas). Ph. Diss. Univ. Southern Mississippi
Dendrolagus dorianus	1	0	0	1	0	1	0	0	Adult	Incidental	Captivity	Bagemihl B (1999). Biological Exuberance: Animal Homosexuality and Natural Diversity (Stone Wall Inn ed.). New York City: St. Martin's Pres
Dendrolagus matschiei	1	0	0	1	0	1	0	0	Adult	Incidental	Captivity	Bagemihl B (1999). Biological Exuberance: Animal Homosexuality and Natural Diversity (Stone Wall Inn ed.). New York City: St. Martin's Pres
Desmodus rotundus	1	1	0	0	1	1	1	0	Adult	Moderate	Wild	Bagemihl B (1999). Biological Exuberance: Animal Homosexuality and Natural Diversity (Stone Wall Inn ed.). New York City: St. Martin's Pres
Desmodus rotundus	0	1	0	0	1	0	0	0	Adult	Moderate	Wild	Riccucci, M. (2010). Same-sex sexual behaviour in bats. Hystrix, the Italian Journal of Mammalogy, 22(1).
Dicrostonyx groenlandicus	0	1	0	0	0	1	0	0	Adult	Moderate	Wild	Dagg, A. I. (1984). Homosexual behaviour and female‐male mounting in mammals—a first survey. Mammal Review, 14(4), 155-185.
Dipodomys ordii	0	0	1	0	0	0	0	0	Adult	Incidental	Wild	Bagemihl B (1999). Biological Exuberance: Animal Homosexuality and Natural Diversity (Stone Wall Inn ed.). New York City: St. Martin's Pres
Dugong dugon	0	1	0	1	0	1	0	0	Adult	Incidental	Captivity	Bagemihl B (1999). Biological Exuberance: Animal Homosexuality and Natural Diversity (Stone Wall Inn ed.). New York City: St. Martin's Pres
Elaphurus davidianus	0	1	0	0	0	1	0	0	Adult	Incidental	Wild	Bagemihl B (1999). Biological Exuberance: Animal Homosexuality and Natural Diversity (Stone Wall Inn ed.). New York City: St. Martin's Pres
Elaphurus davidianus	0	1	0	0	0	1	0	0	Adult	NA	NA	Poiani, A. (2010). Animal homosexuality: a biosocial perspective. Cambridge University Press.
Elephas maximus	1	1	0	0	1	1	1	0	Adult	Moderate	Wild	Bagemihl B (1999). Biological Exuberance: Animal Homosexuality and Natural Diversity (Stone Wall Inn ed.). New York City: St. Martin's Pres
Enhydra lutris	0	1	0	0	0	1	0	0	Adult	Incidental	Wild	Bagemihl B (1999). Biological Exuberance: Animal Homosexuality and Natural Diversity (Stone Wall Inn ed.). New York City: St. Martin's Pres
Eptesicus serotinus	0	1	0	1	0	0	0	0	Adult	Incidental	Captivity	Bagemihl B (1999). Biological Exuberance: Animal Homosexuality and Natural Diversity (Stone Wall Inn ed.). New York City: St. Martin's Pres
Eptesicus serotinus	0	1	0	0	1	0	0	0	Adult	Moderate	Wild	Riccucci, M. (2010). Same-sex sexual behaviour in bats. Hystrix, the Italian Journal of Mammalogy, 22(1).
Equus caballus	0	1	0	0	0	1	0	0	Adult	NA	Wild	Poiani, A. (2010). Animal homosexuality: a biosocial perspective. Cambridge University Press.
Equus przewalskii	1	1	0	1	1	1	0	0	Adult	Incidental	Wild	Bagemihl B (1999). Biological Exuberance: Animal Homosexuality and Natural Diversity (Stone Wall Inn ed.). New York City: St. Martin's Pres
Equus quagga	1	1	0	1	1	1	0	0	Adult	Incidental	Wild	Bagemihl B (1999). Biological Exuberance: Animal Homosexuality and Natural Diversity (Stone Wall Inn ed.). New York City: St. Martin's Pres
Equus zebra	1	1	0	1	1	1	0	0	Adult	Incidental	Wild	Bagemihl B (1999). Biological Exuberance: Animal Homosexuality and Natural Diversity (Stone Wall Inn ed.). New York City: St. Martin's Pres
Erethizon dorsatum	1	1	0	0	0	1	0	0	Adult	Moderate	Wild	Bagemihl B (1999). Biological Exuberance: Animal Homosexuality and Natural Diversity (Stone Wall Inn ed.). New York City: St. Martin's Pres
Erythrocebus patas	0	1	0	0	1	0	0	0	Adult	Incidental	Wild	Bagemihl B (1999). Biological Exuberance: Animal Homosexuality and Natural Diversity (Stone Wall Inn ed.). New York City: St. Martin's Pres
Erythrocebus patas	1	1	0	0	0	1	0	0	Adult	NA	Wild	Vasey, P. L. (2016). Homosexual behavior. The international encyclopedia of primatology, 1-4.
Eschrichtius robustus	1	1	0	0	1	1	1	0	Adult	Primary	Wild	Bagemihl B (1999). Biological Exuberance: Animal Homosexuality and Natural Diversity (Stone Wall Inn ed.). New York City: St. Martin's Pres
Eulemur fulvus	1	1	0	0	0	1	0	0	Adult	NA	Captivity	Vasey, P. L. (2016). Homosexual behavior. The international encyclopedia of primatology, 1-4.
Eulemur macaco	0	1	0	0	0	1	0	0	Adult	NA	Captivity	Vasey, P. L. (2016). Homosexual behavior. The international encyclopedia of primatology, 1-4.
Felis sylvestris	0	1	0	0	0	1	0	0	Adult	Moderate	Wild	Yamane, A. Male Homosexual Mounting in the Group-Living Feral Cat (Felis catus). Ethol. Ecol. Evol. 1999, 11, 399–406.
Galago moholi	1	1	1	0	0	1	0	0	Adult	Incidental	Wild	Bagemihl B (1999). Biological Exuberance: Animal Homosexuality and Natural Diversity (Stone Wall Inn ed.). New York City: St. Martin's Pres
Galago moholi	1	0	0	0	0	1	0	0	Adult	NA	Captivity	Vasey, P. L. (2016). Homosexual behavior. The international encyclopedia of primatology, 1-4.
Galago senegalensis	1	0	0	0	0	1	0	0	Adult	NA	Captivity	Vasey, P. L. (2016). Homosexual behavior. The international encyclopedia of primatology, 1-4.
Galea musteloides	1	1	0	1	1	1	1	1	Adult	Moderate	Wild	Bagemihl B (1999). Biological Exuberance: Animal Homosexuality and Natural Diversity (Stone Wall Inn ed.). New York City: St. Martin's Pres
Galea spixii	0	1	0	1	0	1	0	0	Adult	Incidental	Wild	Bagemihl B (1999). Biological Exuberance: Animal Homosexuality and Natural Diversity (Stone Wall Inn ed.). New York City: St. Martin's Pres
Gazella granti	1	1	0	1	1	1	1	0	Adult	Primary	Wild	Bagemihl B (1999). Biological Exuberance: Animal Homosexuality and Natural Diversity (Stone Wall Inn ed.). New York City: St. Martin's Pres
Gazella thomsoni	1	1	0	1	1	1	1	0	Adult	Primary	Wild	Bagemihl B (1999). Biological Exuberance: Animal Homosexuality and Natural Diversity (Stone Wall Inn ed.). New York City: St. Martin's Pres
Giraffa camelopardalis	1	1	0	1	1	1	0	0	Adult	Primary	Wild	Bagemihl B (1999). Biological Exuberance: Animal Homosexuality and Natural Diversity (Stone Wall Inn ed.). New York City: St. Martin's Pres
Gorilla beringei	1	1	0	1	1	1	1	0	Adult	Primary	Wild	Bagemihl B (1999). Biological Exuberance: Animal Homosexuality and Natural Diversity (Stone Wall Inn ed.). New York City: St. Martin's Pres
Gorilla gorilla	1	1	0	1	1	1	1	0	Adult	Primary	Wild	Bagemihl B (1999). Biological Exuberance: Animal Homosexuality and Natural Diversity (Stone Wall Inn ed.). New York City: St. Martin's Pres
Gorilla gorilla	1	1	0	0	0	1	0	0	Adult	NA	Wild	Vasey, P. L. (2016). Homosexual behavior. The international encyclopedia of primatology, 1-4.
Halichoerus grypus	1	1	1	1	1	1	0	1	Adult	Primary	Wild	Bagemihl B (1999). Biological Exuberance: Animal Homosexuality and Natural Diversity (Stone Wall Inn ed.). New York City: St. Martin's Pres
Helogale undulata	1	1	0	0	0	1	0	0	Adult	Moderate	Captivity	Bagemihl B (1999). Biological Exuberance: Animal Homosexuality and Natural Diversity (Stone Wall Inn ed.). New York City: St. Martin's Pres
Helogale undulata	1	1	0	0	0	1	0	0	Adult	Primary	Wild	Dagg, A. I. (1984). Homosexual behaviour and female‐male mounting in mammals—a first survey. Mammal Review, 14(4), 155-185.
Hemiechinus auritus	1	0	0	1	1	1	0	0	Adult	Moderate	Captivity	Bagemihl B (1999). Biological Exuberance: Animal Homosexuality and Natural Diversity (Stone Wall Inn ed.). New York City: St. Martin's Pres
Hemitragus jemlahicus	0	0	1	0	0	0	0	0	Adult	Incidental	Wild	Bagemihl B (1999). Biological Exuberance: Animal Homosexuality and Natural Diversity (Stone Wall Inn ed.). New York City: St. Martin's Pres
Heterocephalus glaber	0	1	0	1	0	1	0	0	Adult	Incidental	Captivity	Gilbert, J. D., Brindle, M., & Faulkes, C. G. (2022). Anecdotal observation of a sexual encounter between two male naked mole-rats. Behaviour, 1(aop), 1-13. DOI:10.1163/1568539X-bja10162.
Hippotragus equinus	1	0	0	1	1	1	0	0	Adult	Incidental	Wild	Kamgang, V. W., Wolf, T. E., Bennett, N. C., van der Goot, A. C., & Ganswindt, A. (2021). Characterization of the reproductive behaviour of the roan antelope (Hippotragus equinus). Journal of Ethology, 39(2), 165-177.
Hylobates lar	0	1	0	0	1	1	0	0	Adult	Moderate	Wild	Bagemihl B (1999). Biological Exuberance: Animal Homosexuality and Natural Diversity (Stone Wall Inn ed.). New York City: St. Martin's Pres
Hylobates lar	0	1	0	0	0	1	0	0	Adult	NA	Wild	Vasey, P. L. (2016). Homosexual behavior. The international encyclopedia of primatology, 1-4.
Inia geoffrensis	0	1	0	0	1	1	0	0	Adult	Moderate	Captivity	Bagemihl B (1999). Biological Exuberance: Animal Homosexuality and Natural Diversity (Stone Wall Inn ed.). New York City: St. Martin's Pres
Inia humboldtiana	0	1	0	0	1	1	0	0	Adult	Moderate	Captivity	Bagemihl B (1999). Biological Exuberance: Animal Homosexuality and Natural Diversity (Stone Wall Inn ed.). New York City: St. Martin's Pres
Kerodon rupestris	0	1	0	1	0	1	0	0	Adult	Incidental	Wild	Bagemihl B (1999). Biological Exuberance: Animal Homosexuality and Natural Diversity (Stone Wall Inn ed.). New York City: St. Martin's Pres
Kobus defassa	1	0	1	1	0	1	0	0	Adult	Primary	Wild	Bagemihl B (1999). Biological Exuberance: Animal Homosexuality and Natural Diversity (Stone Wall Inn ed.). New York City: St. Martin's Pres
Kobus ellipsiprymnus	1	0	1	1	0	1	0	0	Adult	Primary	Wild	Bagemihl B (1999). Biological Exuberance: Animal Homosexuality and Natural Diversity (Stone Wall Inn ed.). New York City: St. Martin's Pres
Kobus kob	1	0	1	1	0	1	0	0	Adult	Primary	Wild	Bagemihl B (1999). Biological Exuberance: Animal Homosexuality and Natural Diversity (Stone Wall Inn ed.). New York City: St. Martin's Pres
Kobus leche	1	0	1	1	0	1	0	0	Adult	Primary	Wild	Bagemihl B (1999). Biological Exuberance: Animal Homosexuality and Natural Diversity (Stone Wall Inn ed.). New York City: St. Martin's Pres
Kobus vardonii	1	0	1	1	0	1	0	0	Adult	Primary	Wild	Bagemihl B (1999). Biological Exuberance: Animal Homosexuality and Natural Diversity (Stone Wall Inn ed.). New York City: St. Martin's Pres
Leontopithecus rosalia	1	1	0	0	0	1	0	0	Adult	Incidental	Wild	Bagemihl B (1999). Biological Exuberance: Animal Homosexuality and Natural Diversity (Stone Wall Inn ed.). New York City: St. Martin's Pres
Leontopithecus rosalia	0	1	0	0	0	1	0	0	Adult	NA	Captivity	Vasey, P. L. (2016). Homosexual behavior. The international encyclopedia of primatology, 1-4.
Lophocebus albigena	1	0	0	0	0	1	0	0	Adult	NA	Wild	Vasey, P. L. (2016). Homosexual behavior. The international encyclopedia of primatology, 1-4.
Loxodonta africana	1	1	0	0	1	1	1	0	Adult	Moderate	Wild	Bagemihl B (1999). Biological Exuberance: Animal Homosexuality and Natural Diversity (Stone Wall Inn ed.). New York City: St. Martin's Pres
Loxodonta cyclotis	1	1	0	0	1	1	1	0	Adult	Moderate	Wild	Bagemihl B (1999). Biological Exuberance: Animal Homosexuality and Natural Diversity (Stone Wall Inn ed.). New York City: St. Martin's Pres
Macaca arctoides	1	1	0	0	1	1	1	0	Adult	Primary	Semiwild	Bagemihl B (1999). Biological Exuberance: Animal Homosexuality and Natural Diversity (Stone Wall Inn ed.). New York City: St. Martin's Pres
Macaca arctoides	1	1	0	0	0	1	0	0	Adult	NA	Captivity	Vasey, P. L. (2016). Homosexual behavior. The international encyclopedia of primatology, 1-4.
Macaca fascicularis	1	1	0	0	1	1	1	0	Adult	Moderate	Wild	Bagemihl B (1999). Biological Exuberance: Animal Homosexuality and Natural Diversity (Stone Wall Inn ed.). New York City: St. Martin's Pres
Macaca fascicularis	0	1	0	0	0	1	0	0	Adult	NA	Captivity	Vasey, P. L. (2016). Homosexual behavior. The international encyclopedia of primatology, 1-4.
Macaca fuscata	1	1	0	1	1	1	1	0	Adult	Primary	Wild	Bagemihl B (1999). Biological Exuberance: Animal Homosexuality and Natural Diversity (Stone Wall Inn ed.). New York City: St. Martin's Pres
Macaca fuscata	1	1	0	0	0	1	0	0	Adult	NA	Wild	Vasey, P. L. (2016). Homosexual behavior. The international encyclopedia of primatology, 1-4.
Macaca maura	1	1	0	0	0	1	0	0	Adult	Incidental	Wild	Bagemihl B (1999). Biological Exuberance: Animal Homosexuality and Natural Diversity (Stone Wall Inn ed.). New York City: St. Martin's Pres
Macaca maura	1	1	0	0	0	1	0	0	Adult	NA	Wild	Vasey, P. L. (2016). Homosexual behavior. The international encyclopedia of primatology, 1-4.
Macaca mulatta	1	1	1	1	1	1	1	0	Adult	Primary	Wild	Bagemihl B (1999). Biological Exuberance: Animal Homosexuality and Natural Diversity (Stone Wall Inn ed.). New York City: St. Martin's Pres
Macaca mulatta	1	1	0	0	0	1	0	0	Adult	NA	Wild	Vasey, P. L. (2016). Homosexual behavior. The international encyclopedia of primatology, 1-4.
Macaca nemestrina	1	1	0	0	1	1	0	0	Adult	Moderate	Wild	Bagemihl B (1999). Biological Exuberance: Animal Homosexuality and Natural Diversity (Stone Wall Inn ed.). New York City: St. Martin's Pres
Macaca nemestrina	1	1	0	0	0	1	0	0	Adult	NA	Wild	Vasey, P. L. (2016). Homosexual behavior. The international encyclopedia of primatology, 1-4.
Macaca nigra	1	1	0	0	1	1	0	0	Adult	Moderate	Wild	Bagemihl B (1999). Biological Exuberance: Animal Homosexuality and Natural Diversity (Stone Wall Inn ed.). New York City: St. Martin's Pres
Macaca nigra	1	1	0	0	0	1	0	0	Adult	NA	Captivity	Vasey, P. L. (2016). Homosexual behavior. The international encyclopedia of primatology, 1-4.
Macaca radiata	1	1	0	0	1	1	1	0	Adult	Moderate	Wild	Bagemihl B (1999). Biological Exuberance: Animal Homosexuality and Natural Diversity (Stone Wall Inn ed.). New York City: St. Martin's Pres
Macaca radiata	1	1	0	0	0	1	0	0	Adult	NA	Wild	Vasey, P. L. (2016). Homosexual behavior. The international encyclopedia of primatology, 1-4.
Macaca silenus	1	1	0	0	0	1	0	0	Adult	Incidental	Wild	Bagemihl B (1999). Biological Exuberance: Animal Homosexuality and Natural Diversity (Stone Wall Inn ed.). New York City: St. Martin's Pres
Macaca silenus	1	1	0	0	0	1	0	0	Adult	NA	Captivity	Vasey, P. L. (2016). Homosexual behavior. The international encyclopedia of primatology, 1-4.
Macaca sylvanus	0	1	0	0	0	1	0	0	Adult	Moderate	Semiwild	Anzá, S., Majolo, B., & Amici, F. (2021). The Function of Mounts in Free-Ranging Barbary Macaques (Macaca sylvanus). International Journal of Primatology, 1-16.
Macaca sylvanus	1	1	0	0	0	1	0	0	Adult	NA	Captivity	Vasey, P. L. (2016). Homosexual behavior. The international encyclopedia of primatology, 1-4.
Macaca thibetana	0	1	0	0	0	1	0	0	Adult	NA	Wild	Vasey, P. L. (2016). Homosexual behavior. The international encyclopedia of primatology, 1-4.
Macaca tonkeana	1	1	0	0	0	1	0	0	Adult	Incidental	Wild	Bagemihl B (1999). Biological Exuberance: Animal Homosexuality and Natural Diversity (Stone Wall Inn ed.). New York City: St. Martin's Pres
Macaca tonkeana	1	1	0	0	0	1	0	0	Adult	NA	Captivity	Vasey, P. L. (2016). Homosexual behavior. The international encyclopedia of primatology, 1-4.
Macropus agilis	0	1	0	0	0	1	0	0	Adult	Incidental	Wild	Bagemihl B (1999). Biological Exuberance: Animal Homosexuality and Natural Diversity (Stone Wall Inn ed.). New York City: St. Martin's Pres
Macropus eugenii	0	0	1	0	0	0	0	0	Adult	Incidental	Wild	Bagemihl B (1999). Biological Exuberance: Animal Homosexuality and Natural Diversity (Stone Wall Inn ed.). New York City: St. Martin's Pres
Macropus fuliginosus	0	1	0	0	0	1	0	0	Adult	Incidental	Wild	Bagemihl B (1999). Biological Exuberance: Animal Homosexuality and Natural Diversity (Stone Wall Inn ed.). New York City: St. Martin's Pres
Macropus giganteus	1	1	1	1	1	1	1	0	Adult	Moderate	Wild	Bagemihl B (1999). Biological Exuberance: Animal Homosexuality and Natural Diversity (Stone Wall Inn ed.). New York City: St. Martin's Pres
Macropus parryi	1	1	1	1	1	1	1	0	Adult	Moderate	Wild	Bagemihl B (1999). Biological Exuberance: Animal Homosexuality and Natural Diversity (Stone Wall Inn ed.). New York City: St. Martin's Pres
Macropus robustus	0	0	1	0	0	0	0	0	Adult	Incidental	Wild	Bagemihl B (1999). Biological Exuberance: Animal Homosexuality and Natural Diversity (Stone Wall Inn ed.). New York City: St. Martin's Pres
Macropus rufogriseus	1	1	1	1	1	1	1	0	Adult	Moderate	Wild	Bagemihl B (1999). Biological Exuberance: Animal Homosexuality and Natural Diversity (Stone Wall Inn ed.). New York City: St. Martin's Pres
Macropus rufus	0	1	0	0	0	1	0	0	Adult	Incidental	Wild	Bagemihl B (1999). Biological Exuberance: Animal Homosexuality and Natural Diversity (Stone Wall Inn ed.). New York City: St. Martin's Pres
Mandrillus sphinx	1	1	0	0	0	1	0	0	Adult	NA	Captivity	Vasey, P. L. (2016). Homosexual behavior. The international encyclopedia of primatology, 1-4.
Marmota caligata	1	0	0	0	1	1	0	0	Adult	Moderate	Wild	Bagemihl B (1999). Biological Exuberance: Animal Homosexuality and Natural Diversity (Stone Wall Inn ed.). New York City: St. Martin's Pres
Marmota flaviventris	1	0	0	0	0	1	0	0	Adult	NA	NA	Poiani, A. (2010). Animal homosexuality: a biosocial perspective. Cambridge University Press.
Marmota olympus	1	0	0	0	1	1	0	0	Adult	Moderate	Wild	Bagemihl B (1999). Biological Exuberance: Animal Homosexuality and Natural Diversity (Stone Wall Inn ed.). New York City: St. Martin's Pres
Martes martes	1	1	0	0	0	0	0	0	Adult	Incidental	Wild	Bagemihl B (1999). Biological Exuberance: Animal Homosexuality and Natural Diversity (Stone Wall Inn ed.). New York City: St. Martin's Pres
Mesocricetus auratus	1	0	0	0	0	1	0	0	Adult	Incidental	Captivity	Dagg, A. I. (1984). Homosexual behaviour and female‐male mounting in mammals—a first survey. Mammal Review, 14(4), 155-185.
Microcavia australis	1	1	0	1	1	1	1	1	Adult	Moderate	Wild	Bagemihl B (1999). Biological Exuberance: Animal Homosexuality and Natural Diversity (Stone Wall Inn ed.). New York City: St. Martin's Pres
Miniopterus schreibersii	0	1	0	0	1	0	0	0	Adult	Moderate	Wild	Riccucci, M. (2010). Same-sex sexual behaviour in bats. Hystrix, the Italian Journal of Mammalogy, 22(1).
Miopithecus talapoin	1	1	0	0	0	1	0	0	Adult	Moderate	Wild	Bagemihl B (1999). Biological Exuberance: Animal Homosexuality and Natural Diversity (Stone Wall Inn ed.). New York City: St. Martin's Pres
Miopithecus talapoin	1	1	0	0	0	1	0	0	Adult	NA	Wild	Vasey, P. L. (2016). Homosexual behavior. The international encyclopedia of primatology, 1-4.
Mirounga angustirostris	1	1	1	1	1	1	0	1	Adult	Primary	Wild	Bagemihl B (1999). Biological Exuberance: Animal Homosexuality and Natural Diversity (Stone Wall Inn ed.). New York City: St. Martin's Pres
Muntiacus muntjak	1	1	1	0	0	0	0	0	Adult	Incidental	Wild	Bagemihl B (1999). Biological Exuberance: Animal Homosexuality and Natural Diversity (Stone Wall Inn ed.). New York City: St. Martin's Pres
Muntiacus reevesi	0	1	0	1	0	0	0	0	Adult	Incidental	Wild	Bagemihl B (1999). Biological Exuberance: Animal Homosexuality and Natural Diversity (Stone Wall Inn ed.). New York City: St. Martin's Pres
Mus musculus	1	1	0	0	0	1	0	0	Adult	Primary	Wild	Dagg, A. I. (1984). Homosexual behaviour and female‐male mounting in mammals—a first survey. Mammal Review, 14(4), 155-185.
Mustela putorius	1	1	0	0	0	1	0	0	Young	Primary	Captivity	Dagg, A. I. (1984). Homosexual behaviour and female‐male mounting in mammals—a first survey. Mammal Review, 14(4), 155-185.
Myoprocta pratti	0	1	0	0	0	1	0	0	Young	Incidental	Captivity	Dagg, A. I. (1984). Homosexual behaviour and female‐male mounting in mammals—a first survey. Mammal Review, 14(4), 155-185.
Myotis bechsteinii	0	1	0	0	1	0	0	0	Adult	Moderate	Wild	Riccucci, M. (2010). Same-sex sexual behaviour in bats. Hystrix, the Italian Journal of Mammalogy, 22(1).
Myotis capaccinii	0	1	0	0	1	0	0	0	Adult	Moderate	Wild	Riccucci, M. (2010). Same-sex sexual behaviour in bats. Hystrix, the Italian Journal of Mammalogy, 22(1).
Myotis daubentonii	0	0	0	0	0	1	0	0	Adult	Incidental	Wild	Bagemihl B (1999). Biological Exuberance: Animal Homosexuality and Natural Diversity (Stone Wall Inn ed.). New York City: St. Martin's Pres
Myotis daubentonii	0	1	0	0	1	0	0	0	Adult	Moderate	Wild	Riccucci, M. (2010). Same-sex sexual behaviour in bats. Hystrix, the Italian Journal of Mammalogy, 22(1).
Myotis lucifugus	0	1	0	0	0	1	0	0	Adult	Incidental	Wild	Bagemihl B (1999). Biological Exuberance: Animal Homosexuality and Natural Diversity (Stone Wall Inn ed.). New York City: St. Martin's Pres
Myotis lucifugus	0	1	0	0	1	0	0	0	Adult	Moderate	Wild	Riccucci, M. (2010). Same-sex sexual behaviour in bats. Hystrix, the Italian Journal of Mammalogy, 22(1).
Myotis myotis	0	1	0	0	1	0	0	0	Adult	Moderate	Wild	Riccucci, M. (2010). Same-sex sexual behaviour in bats. Hystrix, the Italian Journal of Mammalogy, 22(1).
Myotis mystacinus	0	1	0	0	1	0	0	0	Adult	Moderate	Wild	Riccucci, M. (2010). Same-sex sexual behaviour in bats. Hystrix, the Italian Journal of Mammalogy, 22(1).
Myotis nattereri	0	0	0	0	0	1	0	0	Adult	Incidental	Wild	Bagemihl B (1999). Biological Exuberance: Animal Homosexuality and Natural Diversity (Stone Wall Inn ed.). New York City: St. Martin's Pres
Myotis nattereri	0	1	0	0	1	0	0	0	Adult	Moderate	Wild	Riccucci, M. (2010). Same-sex sexual behaviour in bats. Hystrix, the Italian Journal of Mammalogy, 22(1).
Nasalis larvatus	1	1	0	0	1	1	0	0	Adult	Incidental	Wild	Bagemihl B (1999). Biological Exuberance: Animal Homosexuality and Natural Diversity (Stone Wall Inn ed.). New York City: St. Martin's Pres
Nasalis larvatus	1	1	0	0	0	1	0	0	Adult	NA	Wild	Vasey, P. L. (2016). Homosexual behavior. The international encyclopedia of primatology, 1-4.
Nasua narica	0	1	0	0	0	1	0	0	Young	Primary	Wild	Dagg, A. I. (1984). Homosexual behaviour and female‐male mounting in mammals—a first survey. Mammal Review, 14(4), 155-185.
Neophoca cinerea	1	1	0	0	1	1	0	0	Adult	Moderate	Wild	Bagemihl B (1999). Biological Exuberance: Animal Homosexuality and Natural Diversity (Stone Wall Inn ed.). New York City: St. Martin's Pres
Neophocaena asiaorientalis	0	1	0	0	0	1	0	0	Adult	Incidental	Captivity	Yu X., B.C.W. Kot, D. Wang 2016. Effects of photoperiod extension on the testicular sonographic appearance and sexual behavior of captive Yangtze Finless porpoise (Neophocaena asiaorientalis asiaorientalis). Zool. Studies 55:24.
Notomys alexis	0	1	0	0	0	1	1	0	Adult	Incidental	Wild	Bagemihl B (1999). Biological Exuberance: Animal Homosexuality and Natural Diversity (Stone Wall Inn ed.). New York City: St. Martin's Pres
Nyctalus leisleri	0	1	0	0	1	0	0	0	Adult	Moderate	Wild	Riccucci, M. (2010). Same-sex sexual behaviour in bats. Hystrix, the Italian Journal of Mammalogy, 22(1).
Nyctalus noctula	0	0	0	0	0	1	0	0	Adult	Incidental	Wild	Bagemihl B (1999). Biological Exuberance: Animal Homosexuality and Natural Diversity (Stone Wall Inn ed.). New York City: St. Martin's Pres
Nyctalus noctula	0	1	0	0	1	0	0	0	Adult	Moderate	Wild	Riccucci, M. (2010). Same-sex sexual behaviour in bats. Hystrix, the Italian Journal of Mammalogy, 22(1).
Nyctereutes procyonoides	0	0	1	0	0	0	0	0	Adult	Incidental	Wild	Bagemihl B (1999). Biological Exuberance: Animal Homosexuality and Natural Diversity (Stone Wall Inn ed.). New York City: St. Martin's Pres
Octodon degus	1	1	0	0	0	1	0	0	Adult	Primary	Wild	Dagg, A. I. (1984). Homosexual behaviour and female‐male mounting in mammals—a first survey. Mammal Review, 14(4), 155-185.
Octodonromys gliroides	0	1	0	0	0	1	0	0	Young	Incidental	Captivity	Dagg, A. I. (1984). Homosexual behaviour and female‐male mounting in mammals—a first survey. Mammal Review, 14(4), 155-185.
Odobenus rosmarus	0	1	0	1	1	1	1	0	Adult	Primary	Wild	Bagemihl B (1999). Biological Exuberance: Animal Homosexuality and Natural Diversity (Stone Wall Inn ed.). New York City: St. Martin's Pres
Odocoileus hemionus	1	1	1	1	0	1	1	0	Adult	Moderate	Wild	Bagemihl B (1999). Biological Exuberance: Animal Homosexuality and Natural Diversity (Stone Wall Inn ed.). New York City: St. Martin's Pres
Odocoileus virginianus	1	1	1	1	0	1	1	0	Adult	Moderate	Wild	Bagemihl B (1999). Biological Exuberance: Animal Homosexuality and Natural Diversity (Stone Wall Inn ed.). New York City: St. Martin's Pres
Orcinus orca	0	1	0	1	1	1	1	0	Adult	Primary	Wild	Bagemihl B (1999). Biological Exuberance: Animal Homosexuality and Natural Diversity (Stone Wall Inn ed.). New York City: St. Martin's Pres
Oreamnos americanus	1	1	0	1	0	1	1	0	Adult	Incidental	Wild	Bagemihl B (1999). Biological Exuberance: Animal Homosexuality and Natural Diversity (Stone Wall Inn ed.). New York City: St. Martin's Pres
Oryctolagus cuniculus	1	0	0	0	0	1	0	0	Adult	Incidental	Semiwild	Albonetti, M. E., & Dessi-Fulgheri, F. (1990). Female-female mounting in the European rabbit. Z Saugetierkunde, 55, 128-138.
Oryctolagus cuniculus	0	1	0	0	0	1	0	0	Adult	Primary	Wild	Dagg, A. I. (1984). Homosexual behaviour and female‐male mounting in mammals—a first survey. Mammal Review, 14(4), 155-185.
Ovibos moschatus	1	1	0	1	0	1	1	0	Adult	Incidental	Wild	Bagemihl B (1999). Biological Exuberance: Animal Homosexuality and Natural Diversity (Stone Wall Inn ed.). New York City: St. Martin's Pres
Ovis ammon	0	1	0	0	0	1	0	0	Adult	Incidental	Wild	Dagg, A. I. (1984). Homosexual behaviour and female‐male mounting in mammals—a first survey. Mammal Review, 14(4), 155-185.
Ovis canadensis	1	1	1	1	1	1	0	0	Adult	Primary	Wild	Bagemihl B (1999). Biological Exuberance: Animal Homosexuality and Natural Diversity (Stone Wall Inn ed.). New York City: St. Martin's Pres
Ovis dalli	1	1	1	1	1	1	0	0	Adult	Primary	Wild	Bagemihl B (1999). Biological Exuberance: Animal Homosexuality and Natural Diversity (Stone Wall Inn ed.). New York City: St. Martin's Pres
Ovis musimom	1	1	1	1	1	1	0	0	Adult	Primary	Wild	Bagemihl B (1999). Biological Exuberance: Animal Homosexuality and Natural Diversity (Stone Wall Inn ed.). New York City: St. Martin's Pres
Ovis orientalis	1	1	1	1	1	1	0	0	Adult	Primary	Wild	Bagemihl B (1999). Biological Exuberance: Animal Homosexuality and Natural Diversity (Stone Wall Inn ed.). New York City: St. Martin's Pres
Ozotoceros bezoarticus	0	1	0	0	0	0	0	0	Adult	NA	Wild	Freitas-de-Melo, A., Lacuesta, L., & Ungerfeld, R. (2014). Homosexual behavior in male ruminants. Revista Mexicana de Ciencias Pecuarias, 5(1), 91-106.
Pan paniscus	1	1	0	1	1	1	1	0	Adult	Primary	Wild	Bagemihl B (1999). Biological Exuberance: Animal Homosexuality and Natural Diversity (Stone Wall Inn ed.). New York City: St. Martin's Pres
Pan paniscus	1	1	0	0	0	1	0	0	Adult	NA	Wild	Vasey, P. L. (2016). Homosexual behavior. The international encyclopedia of primatology, 1-4.
Pan troglodytes	1	1	1	0	1	1	1	0	Adult	Moderate	Wild	Bagemihl B (1999). Biological Exuberance: Animal Homosexuality and Natural Diversity (Stone Wall Inn ed.). New York City: St. Martin's Pres
Pan troglodytes	1	1	0	0	0	1	0	0	Adult	NA	Captivity	Vasey, P. L. (2016). Homosexual behavior. The international encyclopedia of primatology, 1-4.
Panthera leo	1	1	0	1	1	1	1	1	Adult	Moderate	Wild	Bagemihl B (1999). Biological Exuberance: Animal Homosexuality and Natural Diversity (Stone Wall Inn ed.). New York City: St. Martin's Pres
Papio anubis	1	1	1	0	1	1	0	0	Adult	Moderate	Wild	Bagemihl B (1999). Biological Exuberance: Animal Homosexuality and Natural Diversity (Stone Wall Inn ed.). New York City: St. Martin's Pres
Papio anubis	1	1	0	0	0	1	0	0	Adult	NA	Wild	Vasey, P. L. (2016). Homosexual behavior. The international encyclopedia of primatology, 1-4.
Papio cynocephalus	1	1	1	0	1	1	0	0	Adult	Moderate	Wild	Bagemihl B (1999). Biological Exuberance: Animal Homosexuality and Natural Diversity (Stone Wall Inn ed.). New York City: St. Martin's Pres
Papio cynocephalus	1	1	0	0	0	1	0	0	Adult	NA	Wild	Vasey, P. L. (2016). Homosexual behavior. The international encyclopedia of primatology, 1-4.
Papio hamadryas	1	1	1	0	1	1	0	0	Adult	Moderate	Wild	Bagemihl B (1999). Biological Exuberance: Animal Homosexuality and Natural Diversity (Stone Wall Inn ed.). New York City: St. Martin's Pres
Papio hamadryas	1	1	0	0	0	1	0	0	Adult	NA	Wild	Vasey, P. L. (2016). Homosexual behavior. The international encyclopedia of primatology, 1-4.
Papio papio	0	1	0	0	0	1	0	0	Adult	NA	Captivity	Vasey, P. L. (2016). Homosexual behavior. The international encyclopedia of primatology, 1-4.
Papio ursinus	1	1	1	0	1	1	0	0	Adult	Moderate	Wild	Bagemihl B (1999). Biological Exuberance: Animal Homosexuality and Natural Diversity (Stone Wall Inn ed.). New York City: St. Martin's Pres
Papio ursinus	1	1	0	0	0	1	0	0	Adult	NA	Wild	Vasey, P. L. (2016). Homosexual behavior. The international encyclopedia of primatology, 1-4.
Paraxerus cepapi	1	1	0	0	0	1	0	0	Adult	Primary	Wild	Dagg, A. I. (1984). Homosexual behaviour and female‐male mounting in mammals—a first survey. Mammal Review, 14(4), 155-185.
Pecari tajacu	1	1	0	0	0	1	1	1	Adult	Moderate	Wild	Bagemihl B (1999). Biological Exuberance: Animal Homosexuality and Natural Diversity (Stone Wall Inn ed.). New York City: St. Martin's Pres
Petrogale lateralis	0	1	0	0	0	1	0	0	Adult	Incidental	Wild	Bagemihl B (1999). Biological Exuberance: Animal Homosexuality and Natural Diversity (Stone Wall Inn ed.). New York City: St. Martin's Pres
Petrogale xanthopus	1	0	0	0	0	1	0	0	Adult	Incidental	Wild	Bagemihl B (1999). Biological Exuberance: Animal Homosexuality and Natural Diversity (Stone Wall Inn ed.). New York City: St. Martin's Pres
Phacochoerus aethiopicus	1	1	0	0	0	1	1	1	Adult	Moderate	Wild	Bagemihl B (1999). Biological Exuberance: Animal Homosexuality and Natural Diversity (Stone Wall Inn ed.). New York City: St. Martin's Pres
Phascolarctos cinereus	1	1	0	0	0	1	0	0	Adult	Moderate	Captivity	Bagemihl B (1999). Biological Exuberance: Animal Homosexuality and Natural Diversity (Stone Wall Inn ed.). New York City: St. Martin's Pres
Phoca largha	1	0	0	0	0	0	0	1	Adult	Incidental	Wild	Bagemihl B (1999). Biological Exuberance: Animal Homosexuality and Natural Diversity (Stone Wall Inn ed.). New York City: St. Martin's Pres
Phoca vitulina	1	1	1	1	1	1	0	1	Adult	Primary	Wild	Bagemihl B (1999). Biological Exuberance: Animal Homosexuality and Natural Diversity (Stone Wall Inn ed.). New York City: St. Martin's Pres
Phocarctos hookeri	1	1	0	0	1	1	0	0	Adult	Moderate	Wild	Bagemihl B (1999). Biological Exuberance: Animal Homosexuality and Natural Diversity (Stone Wall Inn ed.). New York City: St. Martin's Pres
Phocoena phocoena	1	1	0	0	0	1	0	0	Adult	Incidental	Wild	Bagemihl B (1999). Biological Exuberance: Animal Homosexuality and Natural Diversity (Stone Wall Inn ed.). New York City: St. Martin's Pres
Physeter macrocephalus	0	1	0	0	0	0	1	0	Adult	Incidental	Wild	Bagemihl B (1999). Biological Exuberance: Animal Homosexuality and Natural Diversity (Stone Wall Inn ed.). New York City: St. Martin's Pres
Pipistrellus pipiestrellus	0	0	0	0	0	1	0	0	Adult	Incidental	Wild	Bagemihl B (1999). Biological Exuberance: Animal Homosexuality and Natural Diversity (Stone Wall Inn ed.). New York City: St. Martin's Pres
Pipistrellus pipistrellus	0	1	0	0	1	0	0	0	Adult	Moderate	Wild	Riccucci, M. (2010). Same-sex sexual behaviour in bats. Hystrix, the Italian Journal of Mammalogy, 22(1).
Plecotus auritus	0	0	0	0	0	1	0	0	Adult	Incidental	Wild	Bagemihl B (1999). Biological Exuberance: Animal Homosexuality and Natural Diversity (Stone Wall Inn ed.). New York City: St. Martin's Pres
Plecotus auritus	0	1	0	0	1	0	0	0	Adult	Moderate	Wild	Riccucci, M. (2010). Same-sex sexual behaviour in bats. Hystrix, the Italian Journal of Mammalogy, 22(1).
Pongo abelii	1	1	1	0	1	1	1	0	Adult	Moderate	Semiwild	Bagemihl B (1999). Biological Exuberance: Animal Homosexuality and Natural Diversity (Stone Wall Inn ed.). New York City: St. Martin's Pres
Pongo pygmaeus	1	1	1	0	1	1	1	0	Adult	Moderate	Semiwild	Bagemihl B (1999). Biological Exuberance: Animal Homosexuality and Natural Diversity (Stone Wall Inn ed.). New York City: St. Martin's Pres
Pongo pygmaeus	1	1	0	0	0	1	0	0	Adult	NA	Wild	Vasey, P. L. (2016). Homosexual behavior. The international encyclopedia of primatology, 1-4.
Presbytis johnii	1	1	0	0	1	1	1	0	Adult	Primary	Wild	Bagemihl B (1999). Biological Exuberance: Animal Homosexuality and Natural Diversity (Stone Wall Inn ed.). New York City: St. Martin's Pres
Presbytis johnii	0	1	0	0	0	1	0	0	Adult	NA	Wild	Vasey, P. L. (2016). Homosexual behavior. The international encyclopedia of primatology, 1-4.
Procolobus badius	0	0	0	0	0	0	0	0	Adult	NA	Wild	Dixson, A. (2010). Homosexual behaviour in primates. Animal homosexuality: A biosocial perspective, 381-400.
Procyon lotor	1	1	0	0	0	0	0	0	Adult	Incidental	Wild	Bagemihl B (1999). Biological Exuberance: Animal Homosexuality and Natural Diversity (Stone Wall Inn ed.). New York City: St. Martin's Pres
Propithecus verreauxi	1	1	1	0	0	1	0	0	Adult	Incidental	Wild	Bagemihl B (1999). Biological Exuberance: Animal Homosexuality and Natural Diversity (Stone Wall Inn ed.). New York City: St. Martin's Pres
Propithecus verreauxi	0	1	0	0	0	1	0	0	Adult	NA	Wild	Vasey, P. L. (2016). Homosexual behavior. The international encyclopedia of primatology, 1-4.
Pseudois nayaur	0	1	0	1	0	1	0	0	Adult	Primary	Wild	Bagemihl B (1999). Biological Exuberance: Animal Homosexuality and Natural Diversity (Stone Wall Inn ed.). New York City: St. Martin's Pres
Pseudomys albocinereus	0	1	0	0	0	1	0	0	Adult	NA	NA	Poiani, A. (2010). Animal homosexuality: a biosocial perspective. Cambridge University Press.
Pteropus giganteus	0	1	0	0	0	1	0	0	Adult	Incidental	Wild	Bagemihl B (1999). Biological Exuberance: Animal Homosexuality and Natural Diversity (Stone Wall Inn ed.). New York City: St. Martin's Pres
Pteropus giganteus	0	1	0	0	1	0	0	0	Adult	Moderate	Wild	Riccucci, M. (2010). Same-sex sexual behaviour in bats. Hystrix, the Italian Journal of Mammalogy, 22(1).
Pteropus livingstonii	1	1	0	0	1	1	1	0	Adult	Moderate	Wild	Bagemihl B (1999). Biological Exuberance: Animal Homosexuality and Natural Diversity (Stone Wall Inn ed.). New York City: St. Martin's Pres
Pteropus livingstonii	0	1	0	0	1	0	0	0	Adult	Moderate	Wild	Riccucci, M. (2010). Same-sex sexual behaviour in bats. Hystrix, the Italian Journal of Mammalogy, 22(1).
Pteropus poliocephalus	1	1	0	0	1	1	1	0	Adult	Moderate	Wild	Bagemihl B (1999). Biological Exuberance: Animal Homosexuality and Natural Diversity (Stone Wall Inn ed.). New York City: St. Martin's Pres
Pteropus poliocephalus	0	1	0	0	1	0	0	0	Adult	Moderate	Wild	Riccucci, M. (2010). Same-sex sexual behaviour in bats. Hystrix, the Italian Journal of Mammalogy, 22(1).
Pteropus pselaphon	0	1	0	0	1	1	0	0	Adult	Moderate	Wild	Sugita N (2016) Homosexual Fellatio: Erect Penis Licking between Male Bonin Flying Foxes Pteropus pselaphon. PLoS ONE 11(11). e0166024.
Pteropus rodricensis	0	1	0	0	0	1	0	0	Adult	Incidental	Wild	Bagemihl B (1999). Biological Exuberance: Animal Homosexuality and Natural Diversity (Stone Wall Inn ed.). New York City: St. Martin's Pres
Pteropus rodricensis	0	1	0	0	1	0	0	0	Adult	Moderate	Wild	Riccucci, M. (2010). Same-sex sexual behaviour in bats. Hystrix, the Italian Journal of Mammalogy, 22(1).
Pudu puda	0	1	0	0	0	1	0	0	Adult	NA	NA	Poiani, A. (2010). Animal homosexuality: a biosocial perspective. Cambridge University Press.
Puma concolor	1	0	0	0	0	1	0	0	Adult		Wild	Lagos, N., Dünner, C., Hogan, J., & Elbroch, L. M. (2020). Female–female mounting in pumas. Journal of Ethology, 38(3), 373-376.
Pygathrix rosellana	1	1	0	0	1	1	0	0	Adult	Incidental	Wild	Bagemihl B (1999). Biological Exuberance: Animal Homosexuality and Natural Diversity (Stone Wall Inn ed.). New York City: St. Martin's Pres
Rangifer tarandus	1	1	1	1	0	1	1	0	Adult	Incidental	Wild	Bagemihl B (1999). Biological Exuberance: Animal Homosexuality and Natural Diversity (Stone Wall Inn ed.). New York City: St. Martin's Pres
Rattus norvegicus	1	1	0	0	0	1	0	0	Adult	Incidental	Wild	Bagemihl B (1999). Biological Exuberance: Animal Homosexuality and Natural Diversity (Stone Wall Inn ed.). New York City: St. Martin's Pres
Rattus norvegicus	1	1	0	0	0	1	0	0	Adult	Primary	Wild	Dagg, A. I. (1984). Homosexual behaviour and female‐male mounting in mammals—a first survey. Mammal Review, 14(4), 155-185.
Rhinoceros unicornis	1	0	0	0	0	1	0	0	Adult	Incidental	Captivity	Bagemihl B (1999). Biological Exuberance: Animal Homosexuality and Natural Diversity (Stone Wall Inn ed.). New York City: St. Martin's Pres
Rhinolophus ferrumequinum	0	1	0	0	1	0	0	0	Adult	Moderate	Wild	Riccucci, M. (2010). Same-sex sexual behaviour in bats. Hystrix, the Italian Journal of Mammalogy, 22(1).
Rhinolophus hipposideros	0	1	0	0	1	0	0	0	Adult	Moderate	Wild	Riccucci, M. (2010). Same-sex sexual behaviour in bats. Hystrix, the Italian Journal of Mammalogy, 22(1).
Rhinopithecus roxellana	1	0	0	0	0	1	0	0	Adult	NA	Captivity	Vasey, P. L. (2016). Homosexual behavior. The international encyclopedia of primatology, 1-4.
Rupicapra pyrenaica	0	1	0	0	0	1	0	0	Adult	NA	Wild	Poiani, A. (2010). Animal homosexuality: a biosocial perspective. Cambridge University Press.
Rupicapra rupicapra	1	1	0	0	0	1	0	0	Young	Incidental	Wild	Dagg, A. I. (1984). Homosexual behaviour and female‐male mounting in mammals—a first survey. Mammal Review, 14(4), 155-185.
Saguinus fuscicollis	1	1	0	0	0	1	0	0	Adult	Incidental	Wild	Bagemihl B (1999). Biological Exuberance: Animal Homosexuality and Natural Diversity (Stone Wall Inn ed.). New York City: St. Martin's Pres
Saguinus fuscicollis	1	1	0	0	0	1	0	0	Adult	NA	Captivity	Vasey, P. L. (2016). Homosexual behavior. The international encyclopedia of primatology, 1-4.
Saguinus geoffroyi	1	1	0	1	1	1	1	1	Adult	Moderate	Semiwild	Bagemihl B (1999). Biological Exuberance: Animal Homosexuality and Natural Diversity (Stone Wall Inn ed.). New York City: St. Martin's Pres
Saguinus geoffroyi	0	1	0	0	0	1	0	0	Adult	NA	Wild	Dagg, A. I. (1984). Homosexual behaviour and female‐male mounting in mammals—a first survey. Mammal Review, 14(4), 155-185.
Saguinus geoffroyi	1	1	0	0	0	1	0	0	Adult	NA	Captivity	Vasey, P. L. (2016). Homosexual behavior. The international encyclopedia of primatology, 1-4.
Saguinus midas	1	0	0	0	0	1	0	0	Adult	NA	Captivity	Vasey, P. L. (2016). Homosexual behavior. The international encyclopedia of primatology, 1-4.
Saguinus mystax	1	1	0	0	0	1	0	0	Adult	Incidental	Wild	Bagemihl B (1999). Biological Exuberance: Animal Homosexuality and Natural Diversity (Stone Wall Inn ed.). New York City: St. Martin's Pres
Saguinus oedipus	1	1	0	0	0	1	0	0	Adult	Incidental	Wild	Bagemihl B (1999). Biological Exuberance: Animal Homosexuality and Natural Diversity (Stone Wall Inn ed.). New York City: St. Martin's Pres
Saguinus oedipus	1	1	0	0	0	1	0	0	Adult	NA	Captivity	Vasey, P. L. (2016). Homosexual behavior. The international encyclopedia of primatology, 1-4.
Saimiri sciureus	1	1	0	1	1	1	1	1	Adult	Moderate	Semiwild	Bagemihl B (1999). Biological Exuberance: Animal Homosexuality and Natural Diversity (Stone Wall Inn ed.). New York City: St. Martin's Pres
Saimiri sciureus	1	1	0	0	0	1	0	0	Adult	NA	Captivity	Vasey, P. L. (2016). Homosexual behavior. The international encyclopedia of primatology, 1-4.
Sarcophilus harrisii	0	0	1	0	0	0	0	0	Adult	Incidental	Wild	Bagemihl B (1999). Biological Exuberance: Animal Homosexuality and Natural Diversity (Stone Wall Inn ed.). New York City: St. Martin's Pres
Sciurus carolinensis	1	1	0	0	1	1	1	1	Adult	Moderate	Wild	Bagemihl B (1999). Biological Exuberance: Animal Homosexuality and Natural Diversity (Stone Wall Inn ed.). New York City: St. Martin's Pres
Semnopithecus entellus	1	1	0	0	1	1	1	0	Adult	Primary	Wild	Bagemihl B (1999). Biological Exuberance: Animal Homosexuality and Natural Diversity (Stone Wall Inn ed.). New York City: St. Martin's Pres
Semnopithecus entellus	1	1	0	0	0	1	0	0	Adult	NA	Wild	Vasey, P. L. (2016). Homosexual behavior. The international encyclopedia of primatology, 1-4.
Setonix brachyurus	0	0	1	0	0	0	0	0	Adult	Incidental	Wild	Bagemihl B (1999). Biological Exuberance: Animal Homosexuality and Natural Diversity (Stone Wall Inn ed.). New York City: St. Martin's Pres
Sminthopsis crassicaudata	1	1	0	0	0	1	0	0	Adult	Incidental	Captivity	Bagemihl B (1999). Biological Exuberance: Animal Homosexuality and Natural Diversity (Stone Wall Inn ed.). New York City: St. Martin's Pres
Speothos venaticus	1	1	0	0	0	1	0	1	Adult	Incidental	Captivity	Bagemihl B (1999). Biological Exuberance: Animal Homosexuality and Natural Diversity (Stone Wall Inn ed.). New York City: St. Martin's Pres
Stenella coeruleoalba	1	1	1	0	0	1	0	0	Adult	Incidental	Wild	Bagemihl B (1999). Biological Exuberance: Animal Homosexuality and Natural Diversity (Stone Wall Inn ed.). New York City: St. Martin's Pres
Stenella longirostris	1	1	0	1	1	1	1	0	Adult	Primary	Wild	Bagemihl B (1999). Biological Exuberance: Animal Homosexuality and Natural Diversity (Stone Wall Inn ed.). New York City: St. Martin's Pres
Suncus murinus	0	1	0	0	0	1	0	0	Adult	NA	NA	Poiani, A. (2010). Animal homosexuality: a biosocial perspective. Cambridge University Press.
Suricata suricatta	1	1	0	0	0	1	0	0	Young	Incidental	Captivity	Dagg, A. I. (1984). Homosexual behaviour and female‐male mounting in mammals—a first survey. Mammal Review, 14(4), 155-185.
Sylvilagus floridanus	0	1	0	1	0	1	0	0	Adult	Incidental	Wild	Bagemihl B (1999). Biological Exuberance: Animal Homosexuality and Natural Diversity (Stone Wall Inn ed.). New York City: St. Martin's Pres
Symphalangus syndactylus	0	1	0	0	1	1	0	0	Adult	Moderate	Wild	Bagemihl B (1999). Biological Exuberance: Animal Homosexuality and Natural Diversity (Stone Wall Inn ed.). New York City: St. Martin's Pres
Symphalangus syndactylus	0	1	0	0	0	1	0	0	Adult	NA	Captivity	Vasey, P. L. (2016). Homosexual behavior. The international encyclopedia of primatology, 1-4.
Syncerus caffer	1	1	1	0	1	1	1	0	Adult	Primary	Wild	Bagemihl B (1999). Biological Exuberance: Animal Homosexuality and Natural Diversity (Stone Wall Inn ed.). New York City: St. Martin's Pres
Tamias minimus	1	1	0	0	1	1	1	1	Adult	Moderate	Wild	Bagemihl B (1999). Biological Exuberance: Animal Homosexuality and Natural Diversity (Stone Wall Inn ed.). New York City: St. Martin's Pres
Tamiasciurus douglasii	0	1	0	0	0	1	0	0	Adult	NA	NA	Poiani, A. (2010). Animal homosexuality: a biosocial perspective. Cambridge University Press.
Tamiasciurus hudsonicus	1	1	0	0	1	1	1	1	Adult	Moderate	Wild	Bagemihl B (1999). Biological Exuberance: Animal Homosexuality and Natural Diversity (Stone Wall Inn ed.). New York City: St. Martin's Pres
Tamiasciurus hudsonicus	0	1	0	0	0	1	0	0	Adult	NA	NA	Poiani, A. (2010). Animal homosexuality: a biosocial perspective. Cambridge University Press.
Tayassu pecari	1	1	0	0	0	1	0	0	Adult	Incidental	Wild	Bagemihl B (1999). Biological Exuberance: Animal Homosexuality and Natural Diversity (Stone Wall Inn ed.). New York City: St. Martin's Pres
Theropithecus gelada	1	1	1	0	1	1	0	0	Adult	Moderate	Wild	Bagemihl B (1999). Biological Exuberance: Animal Homosexuality and Natural Diversity (Stone Wall Inn ed.). New York City: St. Martin's Pres
Theropithecus gelada	1	1	0	0	0	1	0	0	Adult	NA	Wild	Vasey, P. L. (2016). Homosexual behavior. The international encyclopedia of primatology, 1-4.
Trachypithecus francoisi	1	0	0	0	1	0	0	0	Adult	Incidental	Wild	Huang et al. 2015. Non-conceptive sexual behavior and its function in an unusually composed group of Francois langurs (Trachypithecus francoisi) in Guangxi, China. Vietnamese Journal of Primatology. 2, 29–38
Trichechus manatus	0	1	0	0	1	1	0	0	Adult	Primary	Wild	Bagemihl B (1999). Biological Exuberance: Animal Homosexuality and Natural Diversity (Stone Wall Inn ed.). New York City: St. Martin's Pres
Trichosurus vulpecula	0	1	1	0	0	0	0	0	Adult	Incidental	Wild	Bagemihl B (1999). Biological Exuberance: Animal Homosexuality and Natural Diversity (Stone Wall Inn ed.). New York City: St. Martin's Pres
Tupaia chinensis	1	1	0	0	0	1	0	0	Adult	Incidental	Captivity	Dagg, A. I. (1984). Homosexual behaviour and female‐male mounting in mammals—a first survey. Mammal Review, 14(4), 155-185.
Tupaia glis	1	0	0	0	0	1	0	0	Adult	Moderate	Captivity	Bagemihl B (1999). Biological Exuberance: Animal Homosexuality and Natural Diversity (Stone Wall Inn ed.). New York City: St. Martin's Pres
Tupaia gracilis	1	0	0	0	0	1	0	0	Adult	Moderate	Captivity	Bagemihl B (1999). Biological Exuberance: Animal Homosexuality and Natural Diversity (Stone Wall Inn ed.). New York City: St. Martin's Pres
Tupaia longipes	1	0	0	0	0	1	0	0	Adult	Moderate	Captivity	Bagemihl B (1999). Biological Exuberance: Animal Homosexuality and Natural Diversity (Stone Wall Inn ed.). New York City: St. Martin's Pres
Tupaia montana	1	0	0	0	0	1	0	0	Adult	Moderate	Captivity	Bagemihl B (1999). Biological Exuberance: Animal Homosexuality and Natural Diversity (Stone Wall Inn ed.). New York City: St. Martin's Pres
Tupaia tana	1	1	0	0	0	1	0	0	Adult	Incidental	Captivity	Dagg, A. I. (1984). Homosexual behaviour and female‐male mounting in mammals—a first survey. Mammal Review, 14(4), 155-185.
Tursiops aduncus	1	1	0	1	1	1	1	0	Adult	Primary	Wild	Bagemihl B (1999). Biological Exuberance: Animal Homosexuality and Natural Diversity (Stone Wall Inn ed.). New York City: St. Martin's Pres
Tursiops gilli	1	1	0	1	1	1	1	0	Adult	Primary	Wild	Bagemihl B (1999). Biological Exuberance: Animal Homosexuality and Natural Diversity (Stone Wall Inn ed.). New York City: St. Martin's Pres
Tursiops truncatus	1	1	0	1	1	1	1	0	Adult	Primary	Wild	Bagemihl B (1999). Biological Exuberance: Animal Homosexuality and Natural Diversity (Stone Wall Inn ed.). New York City: St. Martin's Pres
Urocitellus columbianus	1	1	0	0	0	1	0	0	Young	Incidental	Wild	Dagg, A. I. (1984). Homosexual behaviour and female‐male mounting in mammals—a first survey. Mammal Review, 14(4), 155-185.
Ursus americanus	1	1	1	0	0	1	1	1	Adult	Moderate	Wild	Bagemihl B (1999). Biological Exuberance: Animal Homosexuality and Natural Diversity (Stone Wall Inn ed.). New York City: St. Martin's Pres
Ursus arctos	1	1	1	0	0	1	1	1	Adult	Moderate	Wild	Bagemihl B (1999). Biological Exuberance: Animal Homosexuality and Natural Diversity (Stone Wall Inn ed.). New York City: St. Martin's Pres
Ursus maritimus	0	0	1	0	0	0	0	0	Adult	Incidental	Wild	Bagemihl B (1999). Biological Exuberance: Animal Homosexuality and Natural Diversity (Stone Wall Inn ed.). New York City: St. Martin's Pres
Varecia rubra	1	0	0	0	0	1	0	0	Adult	NA	Wild	Vasey, P. L. (2016). Homosexual behavior. The international encyclopedia of primatology, 1-4.
Varecia variegata	1	1	0	0	0	1	0	0	Adult	NA	Wild	Vasey, P. L. (2016). Homosexual behavior. The international encyclopedia of primatology, 1-4.
Vicugna vicugna	1	0	0	0	0	1	0	0	Adult	Moderate	Wild	Dagg, A. I. (1984). Homosexual behaviour and female‐male mounting in mammals—a first survey. Mammal Review, 14(4), 155-185.
Vulpes vulpes	1	1	0	0	0	1	0	1	Adult	Incidental	Captivity	Bagemihl B (1999). Biological Exuberance: Animal Homosexuality and Natural Diversity (Stone Wall Inn ed.). New York City: St. Martin's Pres
Wallabia bicolor	0	1	0	0	0	1	0	0	Adult	Incidental	Wild	Bagemihl B (1999). Biological Exuberance: Animal Homosexuality and Natural Diversity (Stone Wall Inn ed.). New York City: St. Martin's Pres
Zalophus californianus	0	1	0	0	0	1	0	0	Adult	Incidental	Wild	Bagemihl B (1999). Biological Exuberance: Animal Homosexuality and Natural Diversity (Stone Wall Inn ed.). New York City: St. Martin's Pres
