# Supplementary material for: The evolution of same-sex sexual behaviour in mammals
Source: Nat Commun. 2023 Oct 3;14:5719. doi: 10.1038/s41467-023-41290-x (PMC10547684; doi:10.1038/s41467-023-41290-x)
Supplement: Supplementary file 5 — Supplementary Data 2 [file 41467_2023_41290_MOESM5_ESM.xls]

## Sheet: Dataset_S2.txt
Dataset S2: List of species from which we have information on same-sex sexual behaviour, sociality and adulticide (see Figure S1). Sampling_effort refers to number of citations per species (see Methods)
Species	Female_Homosexuality	Male_Homosexuality	Transgender	Courtship	Affectionate	Sexual	Pair_boinding	Parenting	Ranking	Observed	SSB	Solitary	Social_monogamy	Group_living	adult.mortality	Female_adulticide	Male_adulticide	Male.size	Female.size	Sampling_effort
Abrocoma_bennetti	0	0	0	0	0	0	0	0	NA	NA	0	No	No	Yes	0	0	0	225	300	14
Abrothrix_longipilis	0	0	0	0	0	0	0	0	NA	NA	0	Yes	No	No	1	1	1	105	105	134
Abrothrix_olivaceus	0	0	0	0	0	0	0	0	NA	NA	0	Yes	No	No	0	0	0	96	93	111
Acerodon_celebensis	0	0	0	0	0	0	0	0	NA	NA	0	No	No	Yes	0	0	0	1061	948	48
Acinonyx_jubatus	1	1	0	1	1	1	1	1	Moderate	Wild	1	Yes	No	No	1	0	1	41400	35900	5530
Acomys_cahirinus	0	0	0	0	0	0	0	0	NA	NA	0	No	No	Yes	0	0	0	43	36	1580
Acomys_dimidiatus	0	0	0	0	0	0	0	0	NA	NA	0	No	No	Yes	0	0	0	43	38	155
Acomys_russatus	0	0	0	0	0	0	0	0	NA	NA	0	NA	NA	NA	NA	NA	NA	NA	NA	737
Acomys_spinosissimus	0	0	0	0	0	0	0	0	NA	NA	0	No	No	Yes	1	1	1	24.3	26.5	109
Acomys_subspinosus	0	0	0	0	0	0	0	0	NA	NA	0	NA	NA	NA	NA	NA	NA	NA	NA	156
Acomys_wilsoni	0	0	0	0	0	0	0	0	NA	NA	0	No	No	Yes	1	1	1	NA	NA	34
Aconaemys_fuscus	0	0	0	0	0	0	0	0	NA	NA	0	No	No	Yes	0	0	0	133	134	54
Aconaemys_porteri	0	0	0	0	0	0	0	0	NA	NA	0	No	No	Yes	0	0	0	NA	NA	24
Acrobates_pygmaeus	0	0	0	0	0	0	0	0	NA	NA	0	No	No	Yes	0	0	0	14	13	503
Aepyceros_melampus	0	0	0	0	0	0	0	0	NA	NA	0	No	No	Yes	1	0	1	62500	50000	4370
Aepyprymnus_rufescens	1	0	0	1	0	1	0	0	Incidental	Captivity	1	NA	NA	NA	NA	NA	NA	2700	2500	462
Aethomys_chrysophilus	0	0	0	0	0	0	0	0	NA	NA	0	No	Yes	No	1	1	1	75	75	237
Aethomys_hindei	0	0	0	0	0	0	0	0	NA	NA	0	NA	NA	NA	NA	NA	NA	NA	NA	153
Aethomys_namaquensis	0	0	0	0	0	0	0	0	NA	NA	0	Yes	No	No	1	1	1	75	75	384
Ailuropoda_melanoleuca	0	0	0	0	0	0	0	0	NA	NA	0	Yes	No	No	0	0	0	117000	97000	2930
Ailurops_ursinus	0	0	0	0	0	0	0	0	NA	NA	0	No	No	Yes	0	0	0	NA	NA	74
Ailurus_fulgens	0	0	0	0	0	0	0	0	NA	NA	0	Yes	No	No	0	0	0	5000	4900	1220
Akodon_aliquantulus	0	0	0	0	0	0	0	0	NA	NA	0	Yes	No	No	0	0	0	NA	NA	1
Akodon_azarae	0	0	0	0	0	0	0	0	NA	NA	0	Yes	No	No	0	0	0	22	22	474
Akodon_cursor	0	0	0	0	0	0	0	0	NA	NA	0	NA	NA	NA	NA	NA	NA	NA	NA	467
Akodon_dolores	0	0	0	0	0	0	0	0	NA	NA	0	Yes	No	No	0	0	0	NA	NA	47
Akodon_iniscatus	0	0	0	0	0	0	0	0	NA	NA	0	Yes	No	No	0	0	0	NA	NA	27
Akodon_molinae	0	0	0	0	0	0	0	0	NA	NA	0	Yes	No	No	0	0	0	NA	NA	76
Akodon_simulator	0	0	0	0	0	0	0	0	NA	NA	0	Yes	No	No	0	0	0	NA	NA	23
Akodon_spegazzinii	0	0	0	0	0	0	0	0	NA	NA	0	Yes	No	No	0	0	0	NA	NA	10
Alcelaphus_buselaphus	1	0	0	0	0	1	0	0	Moderate	Captivity	1	No	No	Yes	1	0	1	152100	144600	1850
Alcelaphus_caama	0	0	0	0	0	0	0	0	NA	NA	0	No	No	Yes	NA	NA	NA	145	120	90
Alcelaphus_lichtensteinii	0	0	0	0	0	0	0	0	NA	NA	0	No	No	Yes	1	0	1	180000	170000	82
Alces_alces	1	1	1	1	0	1	1	0	Incidental	Wild	1	Yes	No	No	1	0	1	633000	500000	10600
Alces_americanus	1	1	1	1	0	1	1	0	Incidental	Wild	1	NA	NA	NA	NA	NA	NA	NA	NA	641
Allactaga_bullata	0	0	0	0	0	0	0	0	NA	NA	0	Yes	No	No	0	0	0	NA	NA	10
Allactaga_elater	0	0	0	0	0	0	0	0	NA	NA	0	Yes	No	No	0	0	0	NA	NA	83
Allactaga_euphratica	0	0	0	0	0	0	0	0	NA	NA	0	Yes	No	No	0	0	0	35.9	35.9	51
Allactaga_sibirica	0	0	0	0	0	0	0	0	NA	NA	0	Yes	No	No	0	0	0	NA	NA	57
Allactaga_williamsi	0	0	0	0	0	0	0	0	NA	NA	0	Yes	No	No	1	1	1	333.9	333.9	36
Alopex_lagopus	0	0	0	0	0	0	0	0	NA	NA	0	No	Yes	No	1	0	0	2630	3388	4200
Alouatta_belzebul	0	0	0	0	0	0	0	0	NA	NA	0	No	No	Yes	0	0	0	7270	5520	516
Alouatta_caraya	0	0	0	0	0	0	0	0	NA	NA	0	No	No	Yes	0	0	0	6420	4330	1700
Alouatta_guariba	0	0	0	0	0	0	0	0	NA	NA	0	No	No	Yes	0	0	0	6700	4300	924
Alouatta_palliata	0	0	0	0	0	0	0	0	NA	NA	0	No	No	Yes	1	0	1	7150	5350	4140
Alouatta_pigra	0	0	0	0	0	0	0	0	NA	NA	0	No	No	Yes	1	0	1	11350	6434	1890
Alouatta_seniculus	0	0	0	0	0	0	0	0	NA	NA	0	No	No	Yes	0	0	0	6690	5210	2830
Alticola_roylei	0	0	0	0	0	0	0	0	NA	NA	0	Yes	No	No	0	0	0	94.5	98.5	43
Amblysomus_hottentotus	0	0	0	0	0	0	0	0	NA	NA	0	Yes	No	No	0	0	0	80	66	145
Ammodorcas_clarkei	0	0	0	0	0	0	0	0	NA	NA	0	NA	NA	NA	NA	NA	NA	NA	NA	641
Ammospermophilus_harrisi	0	0	0	0	0	0	0	0	NA	NA	0	Yes	No	No	0	0	0	125	125	NA
Ammospermophilus_harrisii	0	0	0	0	0	0	0	0	NA	NA	0	NA	NA	NA	NA	NA	NA	NA	NA	172
Ammospermophilus_interpres	0	0	0	0	0	0	0	0	NA	NA	0	Yes	No	No	0	0	0	96	93	32
Ammospermophilus_leucurus	0	0	0	0	0	0	0	0	NA	NA	0	No	No	Yes	0	0	0	95	90	377
Ammotragus_lervia	1	1	0	1	0	1	0	0	Moderate	Wild	1	Yes	No	No	1	0	1	118000	81000	895
Anathana_ellioti	0	0	0	0	0	0	0	0	NA	NA	0	Yes	No	No	0	0	0	NA	NA	50
Anomalurus_derbianus	0	0	0	0	0	0	0	0	NA	NA	0	Yes	No	No	0	0	0	700	740	65
Anomalurus_pusillus	0	0	0	0	0	0	0	0	NA	NA	0	NA	NA	NA	NA	NA	NA	NA	NA	30
Anourosorex_squamipes	0	0	0	0	0	0	0	0	NA	NA	0	NA	NA	NA	NA	NA	NA	NA	NA	221
Antechinus_agilis	0	0	0	0	0	0	0	0	NA	NA	0	NA	NA	NA	NA	NA	NA	NA	NA	779
Antechinus_bellus	0	0	0	0	0	0	0	0	NA	NA	0	NA	NA	NA	NA	NA	NA	NA	NA	128
Antechinus_flavipes	0	0	0	0	0	0	0	0	NA	NA	0	Yes	No	No	0	0	0	55	30	664
Antechinus_godmani	0	0	0	0	0	0	0	0	NA	NA	0	NA	NA	NA	NA	NA	NA	NA	NA	69
Antechinus_leo	0	0	0	0	0	0	0	0	NA	NA	0	NA	NA	NA	NA	NA	NA	NA	NA	69
Antechinus_minimus	0	0	0	0	0	0	0	0	NA	NA	0	NA	NA	NA	NA	NA	NA	NA	NA	281
Antechinus_stuartii	1	1	0	0	0	1	0	0	Incidental	Wild	1	Yes	No	No	1	0	1	30	18	1440
Antechinus_swainsonii	0	0	0	0	0	0	0	0	NA	NA	0	Yes	No	No	0	0	0	71	69	464
Antidorcas_marsupialis	0	0	0	0	0	0	0	0	NA	NA	0	No	No	Yes	1	0	1	40700	35500	1880
Antilocapra_americana	1	1	1	1	0	1	0	0	Moderate	Wild	1	No	No	Yes	1	0	1	56200	49800	2240
Antilope_cervicapra	1	1	0	1	1	1	1	0	Primary	Wild	1	No	No	Yes	1	0	1	40200	34400	1050
Antrozous_pallidus	0	0	0	0	0	0	0	0	NA	NA	0	No	No	Yes	0	0	0	19	21	1050
Aonyx_capensis	0	0	0	0	0	0	0	0	NA	NA	0	NA	NA	NA	NA	NA	NA	NA	NA	1080
Aonyx_cinerea	0	0	0	0	0	0	0	0	NA	NA	0	Yes	No	No	0	0	0	2500	3700	424
Aonyx_congicus	0	0	0	0	0	0	0	0	NA	NA	0	Yes	No	No	0	0	0	14300	12200	68
Aotus_azarae	0	0	0	0	0	0	0	0	NA	NA	0	No	Yes	No	1	1	1	920	950	366
Aotus_lemurinus	0	0	0	0	0	0	0	0	NA	NA	0	No	Yes	No	1	1	0	918	874	267
Aotus_nancymaae	0	0	0	0	0	0	0	0	NA	NA	0	No	Yes	No	0	0	0	794	780	264
Aotus_nigriceps	0	0	0	0	0	0	0	0	NA	NA	0	NA	NA	NA	NA	NA	NA	NA	NA	343
Aotus_trivirgatus	0	0	0	0	0	0	0	0	NA	NA	0	No	Yes	No	0	0	0	813	736	1940
Aotus_vociferans	0	0	0	0	0	0	0	0	NA	NA	0	No	Yes	No	0	0	0	708	698	204
Aplodontia_rufa	0	0	0	0	0	0	0	0	NA	NA	0	Yes	No	No	0	0	0	364	200	390
Apodemus_agrarius	0	0	0	0	0	0	0	0	NA	NA	0	Yes	No	No	0	0	0	106	105	1410
Apodemus_flavicollis	0	0	0	0	0	0	0	0	NA	NA	0	Yes	No	No	0	0	0	29	27	2880
Apodemus_mystacinus	0	0	0	0	0	0	0	0	NA	NA	0	Yes	No	No	0	0	0	NA	NA	179
Apodemus_peninsulae	0	0	0	0	0	0	0	0	NA	NA	0	Yes	No	No	0	0	0	NA	NA	306
Apodemus_rusiges	0	0	0	0	0	0	0	0	NA	NA	0	Yes	No	No	0	0	0	NA	NA	8
Apodemus_sylvaticus	0	0	0	0	0	0	0	0	NA	NA	0	Yes	No	No	0	0	0	19	18	6780
Apodemus_uralensis	0	0	0	0	0	0	0	0	NA	NA	0	Yes	No	No	0	0	0	17.7	17.5	142
Apodemus_witherbyi	0	0	0	0	0	0	0	0	NA	NA	0	Yes	No	No	0	0	0	NA	NA	14
Apomys_musculus	0	0	0	0	0	0	0	0	NA	NA	0	NA	NA	NA	NA	NA	NA	NA	NA	32
Aproteles_bulmerae	0	0	0	0	0	0	0	0	NA	NA	0	No	No	Yes	0	0	0	NA	NA	45
Arborimus_longicaudus	0	0	0	0	0	0	0	0	NA	NA	0	Yes	No	No	0	0	0	26.8	30.4	51
Archboldomys_luzonensis	0	0	0	0	0	0	0	0	NA	NA	0	NA	NA	NA	NA	NA	NA	NA	NA	31
Arctictis_binturong	0	0	0	0	0	0	0	0	NA	NA	0	Yes	No	No	0	0	0	1000	1200	575
Arctocebus_calabarensis	0	0	0	0	0	0	0	0	NA	NA	0	Yes	No	No	0	0	0	200	200	316
Arctocephalus_australis	0	0	0	0	0	0	0	0	NA	NA	0	No	No	Yes	0	0	0	160000	90000	1360
Arctocephalus_forsteri	0	0	0	0	0	0	0	0	NA	NA	0	No	No	Yes	1	0	1	185000	50000	1640
Arctocephalus_galapagoensis	0	0	0	0	0	0	0	0	NA	NA	0	No	No	Yes	0	0	0	62100	27000	609
Arctocephalus_gazella	0	0	0	0	0	0	0	0	NA	NA	0	No	No	Yes	1	0	1	133300	34100	3240
Arctocephalus_pusillus	0	0	0	0	0	0	0	0	NA	NA	0	No	No	Yes	1	0	1	321000	95000	2750
Arctocephalus_townsendi	0	0	0	0	0	0	0	0	NA	NA	0	No	No	Yes	0	0	0	170000	50000	341
Arctocephalus_tropicalis	0	0	0	0	0	0	0	0	NA	NA	0	No	No	Yes	1	0	1	137500	55000	1410
Arctonyx_collaris	0	0	0	0	0	0	0	0	NA	NA	0	Yes	No	No	0	0	0	NA	NA	305
Arvicanthis_abyssinicus	0	0	0	0	0	0	0	0	NA	NA	0	NA	NA	NA	NA	NA	NA	NA	NA	151
Arvicanthis_niloticus	0	0	0	0	0	0	0	0	NA	NA	0	No	No	Yes	0	0	0	NA	NA	869
Arvicola_amphibius	0	0	0	0	0	0	0	0	NA	NA	0	No	Yes	No	0	0	0	126	120	708
Arvicola_scherman	0	0	0	0	0	0	0	0	NA	NA	0	No	Yes	No	0	0	0	126	120	103
Asellia_tridens	0	0	0	0	0	0	0	0	NA	NA	0	Yes	No	No	0	0	0	NA	NA	191
Atelerix_albiventris	0	0	0	0	0	0	0	0	NA	NA	0	Yes	No	No	0	0	0	NA	NA	221
Ateles_belzebuth	0	0	0	0	0	0	0	0	NA	NA	0	No	No	Yes	0	0	0	8290	7850	1120
Ateles_chamek	0	0	0	0	0	0	0	0	NA	NA	0	No	No	Yes	0	0	0	9110	8430	554
Ateles_geoffroyi	0	1	0	0	1	0	0	0	Incidental	Wild	1	No	No	Yes	1	0	1	7780	7290	3740
Ateles_hybridus	0	0	0	0	0	0	0	0	NA	NA	0	No	No	Yes	0	0	0	8500	8300	363
Ateles_paniscus	0	0	0	0	0	0	0	0	NA	NA	0	No	No	Yes	0	0	0	9110	8440	1370
Atherurus_africanus	0	0	0	0	0	0	0	0	NA	NA	0	No	Yes	No	0	0	0	3000	3000	388
Atilax_paludinosus	0	0	0	0	0	0	0	0	NA	NA	0	Yes	No	No	0	0	0	3450	3250	564
Auliscomys_pictus	0	0	0	0	0	0	0	0	NA	NA	0	NA	NA	NA	NA	NA	NA	NA	NA	39
Avahi_laniger	0	0	0	0	0	0	0	0	NA	NA	0	No	Yes	No	0	0	0	1300	1300	564
Avahi_occidentalis	0	0	0	0	0	0	0	0	NA	NA	0	NA	NA	NA	NA	NA	NA	NA	NA	392
Axis_axis	0	1	0	0	0	1	0	0	Incidental	Captivity	1	Yes	No	No	1	0	1	80700	48700	4780
Axis_kuhlii	0	0	0	0	0	0	0	0	NA	NA	0	Yes	No	No	0	0	0	NA	NA	72
Axis_porcinus	0	0	0	0	0	0	0	0	NA	NA	0	Yes	No	No	1	0	1	44100	30600	677
Babyrousa_babyrussa	0	0	0	0	0	0	0	0	NA	NA	0	No	No	Yes	0	0	0	85000	85000	255
Baiomys_musculus	0	0	0	0	0	0	0	0	NA	NA	0	Yes	No	No	0	0	0	NA	NA	48
Baiomys_taylori	0	0	0	0	0	0	0	0	NA	NA	0	No	Yes	No	0	0	0	NA	NA	217
Balaena_mysticetus	1	1	1	0	1	1	0	0	Moderate	Wild	1	Yes	No	No	0	0	0	1660	1800	3270
Balaenoptera_acutorostrata	0	0	0	0	0	0	0	0	NA	NA	0	Yes	No	No	0	0	0	3570000	3610000	4020
Balaenoptera_borealis	0	0	0	0	0	0	0	0	NA	NA	0	Yes	No	No	0	0	0	13330000	14220000	1700
Balaenoptera_edeni	0	0	0	0	0	0	0	0	NA	NA	0	Yes	No	No	0	0	0	12320000	13160000	1170
Balaenoptera_musculus	0	0	0	0	0	0	0	0	NA	NA	0	Yes	No	No	0	0	0	69260000	74120000	3650
Balaenoptera_physalus	0	0	1	0	0	0	0	0	Incidental	Wild	1	Yes	No	No	0	0	0	34220000	38780000	5030
Bandicota_bengalensis	0	0	0	0	0	0	0	0	NA	NA	0	Yes	No	No	0	0	0	NA	NA	672
Bandicota_indica	0	0	0	0	0	0	0	0	NA	NA	0	Yes	No	No	0	0	0	NA	NA	383
Barbastella_barbastellus	0	1	0	0	1	0	0	0	Moderate	Wild	1	Yes	No	No	0	0	0	NA	NA	1330
Bassaricyon_beddardi	0	0	0	0	0	0	0	0	NA	NA	0	Yes	No	No	0	0	0	NA	NA	22
Bassaricyon_gabbii	0	0	0	0	0	0	0	0	NA	NA	0	Yes	No	No	0	0	0	1085	1050	99
Bassaricyon_neblina	0	0	0	0	0	0	0	0	NA	NA	0	Yes	No	No	0	0	0	NA	NA	17
Bassariscus_astutus	0	0	0	0	0	0	0	0	NA	NA	0	Yes	No	No	0	0	0	1002	893	426
Bassariscus_sumichrasti	0	0	0	0	0	0	0	0	NA	NA	0	Yes	No	No	0	0	0	NA	NA	96
Bathyergus_suillus	0	0	0	0	0	0	0	0	NA	NA	0	NA	NA	NA	NA	NA	NA	NA	NA	685
Batomys_granti	0	0	0	0	0	0	0	0	NA	NA	0	NA	NA	NA	NA	NA	NA	NA	NA	28
Bdeogale_nigripes	0	0	0	0	0	0	0	0	NA	NA	0	Yes	No	No	0	0	0	3400	3400	87
Beatragus_hunteri	0	0	0	0	0	0	0	0	NA	NA	0	No	No	Yes	1	0	1	1787	1667	121
Bettongia_gaimardi	1	0	0	0	0	1	0	0	Incidental	Captivity	1	NA	NA	NA	NA	NA	NA	1660	1660	627
Bettongia_lesueur	0	0	0	0	0	0	0	0	NA	NA	0	Yes	No	No	1	0	1	1100	1000	600
Bettongia_penicillata	0	0	0	0	0	0	0	0	NA	NA	0	Yes	No	No	1	0	1	1300	1300	894
Bettongia_tropica	0	0	0	0	0	0	0	0	NA	NA	0	NA	NA	NA	NA	NA	NA	1200	1200	345
Bison_bison	1	1	1	0	1	1	1	0	Primary	Wild	1	No	No	Yes	1	0	1	795300	452800	6610
Bison_bonasus	1	1	1	0	1	1	1	0	Primary	Wild	1	No	No	Yes	1	0	1	718000	423000	1770
Blarina_brevicauda	0	0	0	0	0	0	0	0	NA	NA	0	Yes	No	No	1	1	1	20.5	19	1170
Blarina_carolinensis	0	0	0	0	0	0	0	0	NA	NA	0	NA	NA	NA	NA	NA	NA	NA	NA	370
Blastocerus_dichotomus	0	0	0	0	0	0	0	0	NA	NA	0	Yes	No	No	0	0	0	140000	120000	477
Bos_gaurus	0	0	0	0	0	0	0	0	NA	NA	0	No	No	Yes	1	0	1	848400	701900	1430
Bos_indicus	0	0	0	0	0	0	0	0	NA	NA	0	No	No	Yes	0	0	1	750000	450000	18800
Bos_javanicus	1	1	0	1	0	1	0	0	Incidental	Wild	1	No	No	Yes	0	0	0	750000	450000	957
Bos_mutus	0	0	0	0	0	0	0	0	NA	NA	0	No	No	Yes	0	0	0	590500	306000	276
Bos_primigenius	1	0	0	1	0	1	0	0	Incidental	Wild	1	NA	NA	NA	NA	NA	NA	NA	NA	5620
Bos_taurus	0	0	0	0	0	0	0	0	NA	NA	0	No	No	Yes	0	0	1	750000	450000	31400
Boselaphus_tragocamelus	0	0	0	0	0	0	0	0	NA	NA	0	No	No	Yes	1	0	1	253300	136300	922
Brachylagus_idahoensis	0	0	0	0	0	0	0	0	NA	NA	0	Yes	No	No	0	0	0	398	440	303
Brachyphylla_cavernarum	0	0	0	0	0	0	0	0	NA	NA	0	Yes	No	No	0	0	0	NA	NA	101
Brachyteles_arachnoides	0	0	0	0	0	0	0	0	NA	NA	0	No	No	Yes	1	0	1	12125	9450	1630
Brachyteles_hypoxanthus	0	0	0	0	0	0	0	0	NA	NA	0	No	No	Yes	0	0	0	11000	11000	492
Bradypus_tridactylus	0	0	0	0	0	0	0	0	NA	NA	0	Yes	No	No	0	0	0	3588	3957	335
Bradypus_variegatus	0	0	0	0	0	0	0	0	NA	NA	0	Yes	No	No	0	0	0	2780	3180	550
Bubalus_arnee	1	0	0	0	0	1	0	0	Primary	Wild	1	No	No	Yes	1	0	1	1200000	800000	329
Bubalus_bubalis	0	0	0	0	0	0	0	0	NA	NA	0	NA	NA	NA	NA	NA	NA	NA	NA	12700
Bubalus_mindorensis	0	0	0	0	0	0	0	0	NA	NA	0	No	No	Yes	0	0	0	156000	145000	119
Budorcas_taxicolor	0	0	0	0	0	0	0	0	NA	NA	0	No	No	Yes	0	0	0	287700	160000	416
Burramys_parvus	0	0	0	0	0	0	0	0	NA	NA	0	NA	NA	NA	NA	NA	NA	NA	NA	783
Cabassous_unicinctus	0	0	0	0	0	0	0	0	NA	NA	0	NA	NA	NA	NA	NA	NA	NA	NA	502
Cacajao_calvus	0	0	0	0	0	0	0	0	NA	NA	0	No	No	Yes	0	0	0	3450	2880	448
Callicebus_cupreus	0	0	0	0	0	0	0	0	NA	NA	0	No	Yes	No	0	0	0	1012	1119	737
Callicebus_hoffmannsi	0	0	0	0	0	0	0	0	NA	NA	0	No	Yes	No	0	0	0	1090	1030	16
Callicebus_moloch	0	0	0	0	0	0	0	0	NA	NA	0	No	Yes	No	0	0	0	1020	956	1480
Callicebus_nigrifrons	0	0	0	0	0	0	0	0	NA	NA	0	No	Yes	No	0	0	0	NA	NA	337
Callicebus_personatus	0	0	0	0	0	0	0	0	NA	NA	0	NA	NA	NA	NA	NA	NA	NA	NA	635
Callicebus_torquatus	0	0	0	0	0	0	0	0	NA	NA	0	No	Yes	No	0	0	0	1280	1210	534
Callimico_goeldii	0	0	0	0	0	0	0	0	NA	NA	0	No	No	Yes	1	1	0	499	468	1240
Callithrix_argentata	0	0	0	0	0	0	0	0	NA	NA	0	NA	NA	NA	NA	NA	NA	NA	NA	573
Callithrix_aurita	0	0	0	0	0	0	0	0	NA	NA	0	No	Yes	No	0	0	0	NA	NA	431
Callithrix_flaviceps	0	0	0	0	0	0	0	0	NA	NA	0	No	Yes	No	0	0	0	341	341	549
Callithrix_geoffroyi	0	0	0	0	0	0	0	0	NA	NA	0	No	Yes	No	0	0	0	290	190	913
Callithrix_humeralifera	0	0	0	0	0	0	0	0	NA	NA	0	NA	NA	NA	NA	NA	NA	NA	NA	28
Callithrix_intermedia	0	0	0	0	0	0	0	0	NA	NA	0	NA	NA	NA	NA	NA	NA	NA	NA	25
Callithrix_jacchus	0	1	0	0	0	1	0	0	Incidental	Wild	1	No	Yes	No	1	0	1	317	324	10500
Callithrix_kuhlii	0	0	0	0	0	0	0	0	NA	NA	0	NA	NA	NA	NA	NA	NA	NA	NA	924
Callithrix_pygmaea	0	0	0	0	0	0	0	0	NA	NA	0	NA	NA	NA	NA	NA	NA	NA	NA	299
Callorhinus_ursinus	1	1	0	0	1	1	0	0	Moderate	Wild	1	No	No	Yes	1	0	1	192000	42000	3270
Callosciurus_caniceps	0	0	0	0	0	0	0	0	NA	NA	0	NA	NA	NA	NA	NA	NA	NA	NA	171
Callosciurus_erythraeus	0	0	0	0	0	0	0	0	NA	NA	0	NA	NA	NA	NA	NA	NA	NA	NA	765
Callosciurus_nigrovittatus	0	0	0	0	0	0	0	0	NA	NA	0	NA	NA	NA	NA	NA	NA	NA	NA	79
Callosciurus_notatus	0	0	0	0	0	0	0	0	NA	NA	0	Yes	No	No	0	0	0	234	228	204
Calomys_callosus	0	0	0	0	0	0	0	0	NA	NA	0	NA	NA	NA	NA	NA	NA	NA	NA	843
Calomys_expulsus	0	0	0	0	0	0	0	0	NA	NA	0	Yes	No	No	0	0	0	NA	NA	47
Calomys_laucha	0	0	0	0	0	0	0	0	NA	NA	0	Yes	No	No	1	1	1	NA	NA	255
Calomys_musculinus	0	0	0	0	0	0	0	0	NA	NA	0	Yes	No	No	0	0	0	NA	NA	336
Calomys_tener	0	0	0	0	0	0	0	0	NA	NA	0	Yes	No	No	0	0	0	NA	NA	89
Calomys_tocantinsi	0	0	0	0	0	0	0	0	NA	NA	0	Yes	No	No	0	0	0	NA	NA	5
Calomyscus_bailwardi	0	0	0	0	0	0	0	0	NA	NA	0	Yes	No	No	0	0	0	NA	NA	25
Caluromys_derbianus	0	0	0	0	0	0	0	0	NA	NA	0	Yes	No	No	0	0	0	295	295	135
Caluromys_philander	0	0	0	0	0	0	0	0	NA	NA	0	NA	NA	NA	NA	NA	NA	NA	NA	902
Caluromysiops_irrupta	0	0	0	0	0	0	0	0	NA	NA	0	NA	NA	NA	NA	NA	NA	NA	NA	104
Camelus_dromedarius	1	0	0	0	0	1	0	0	Incidental	Wild	1	No	No	Yes	1	0	1	545000	545000	3450
Camelus_ferus	0	0	0	0	0	0	0	0	NA	NA	0	No	No	Yes	1	0	1	582000	479000	178
Canis_adustus	0	0	0	0	0	0	0	0	NA	NA	0	Yes	No	No	0	0	0	9560	7450	778
Canis_aureus	0	0	0	0	0	0	0	0	NA	NA	0	No	Yes	No	1	1	1	8800	7300	320
Canis_latrans	0	0	0	0	0	0	0	0	NA	NA	0	No	Yes	No	1	1	1	11600	10100	8740
Canis_lupus	1	1	0	0	0	1	0	1	Incidental	Captivity	1	No	Yes	No	1	1	1	35940	30010	27000
Canis_mesomelas	0	0	0	0	0	0	0	0	NA	NA	0	No	Yes	No	1	1	1	7600	6600	2550
Canis_rufus	0	0	0	0	0	0	0	0	NA	NA	0	No	Yes	No	1	0	1	30600	26300	994
Canis_simensis	0	0	0	0	0	0	0	0	NA	NA	0	No	Yes	No	1	1	0	16200	12800	1200
Cannomys_badius	0	0	0	0	0	0	0	0	NA	NA	0	Yes	No	No	0	0	0	NA	NA	94
Capra_aegagrus	0	1	0	1	0	1	0	0	Moderate	Wild	1	No	No	Yes	1	0	1	53000	38600	19350
Capra_caucasica	0	0	0	0	0	0	0	0	NA	NA	0	No	No	Yes	0	0	0	86300	55000	152
Capra_cylindricornis	0	0	0	0	0	0	0	0	NA	NA	0	No	No	Yes	0	0	0	82800	50000	81
Capra_falconeri	0	1	0	1	0	1	0	0	Moderate	Wild	1	No	No	Yes	0	0	0	92700	36300	360
Capra_hircus	0	0	0	0	0	0	0	0	NA	NA	0	NA	NA	NA	NA	NA	NA	NA	NA	17200
Capra_ibex	0	1	0	0	0	1	0	0	Moderate	Wild	1	No	No	Yes	1	0	1	95000	45000	3000
Capra_nubiana	0	0	0	0	0	0	0	0	NA	NA	0	No	No	Yes	0	0	0	62500	26500	352
Capra_pyrenaica	0	1	0	0	0	1	0	0	Moderate	Wild	1	No	No	Yes	1	0	1	72500	40000	1560
Capra_sibirica	1	1	0	1	0	1	0	0	Moderate	Wild	1	No	No	Yes	0	0	0	100000	60000	451
Capra_walie	0	0	0	0	0	0	0	0	NA	NA	0	NA	NA	NA	NA	NA	NA	NA	NA	187
Capreolus_capreolus	0	1	1	0	0	0	0	0	Incidental	Wild	1	Yes	No	No	1	1	1	24200	23400	11500
Capreolus_pygargus	0	0	0	0	0	0	0	0	NA	NA	0	Yes	No	No	0	0	0	42000	39500	407
Capricornis_crispus	0	0	0	0	0	0	0	0	NA	NA	0	Yes	No	No	1	0	1	37000	37000	389
Capricornis_rubidus	0	0	0	0	0	0	0	0	NA	NA	0	Yes	No	No	0	0	0	NA	NA	26
Capricornis_sumatraensis	0	0	0	0	0	0	0	0	NA	NA	0	Yes	No	No	0	0	0	95300	93800	326
Capricornis_swinhoei	0	0	0	0	0	0	0	0	NA	NA	0	Yes	No	No	0	0	0	27895	37115	42
Capricornis_thar	0	0	0	0	0	0	0	0	NA	NA	0	Yes	No	No	0	0	0	NA	NA	111
Caracal_aurata	0	0	0	0	0	0	0	0	NA	NA	0	Yes	No	No	0	0	0	11000	7200	128
Caracal_caracal	0	0	0	0	0	0	0	0	NA	NA	0	Yes	No	No	0	0	0	12900	10000	1340
Cardiocranius_paradoxus	0	0	0	0	0	0	0	0	NA	NA	0	Yes	No	No	0	0	0	NA	NA	27
Carollia_perspicillata	0	0	0	0	0	0	0	0	NA	NA	0	No	No	Yes	1	1	1	39.7	40.2	2100
Castor_canadensis	0	0	0	0	0	0	0	0	NA	NA	0	No	Yes	No	1	1	1	20955	20258	3430
Castor_fiber	0	0	0	0	0	0	0	0	NA	NA	0	No	Yes	No	1	0	1	23700	23700	2730
Catagonus_wagneri	0	0	0	0	0	0	0	0	NA	NA	0	NA	NA	NA	NA	NA	NA	NA	NA	526
Cavia_aperea	1	1	0	1	1	1	1	1	Moderate	Wild	1	Yes	No	No	1	1	1	680	650	1450
Cavia_intermedia	1	1	0	0	0	1	0	0	Moderate	Wild	1	Yes	No	No	0	0	0	NA	NA	49
Cavia_magna	0	0	0	0	0	0	0	0	NA	NA	0	Yes	No	No	0	0	0	636	537	115
Cavia_porcellus	0	0	0	0	0	0	0	0	NA	NA	0	Yes	No	No	0	0	0	454	437	3560
Cebuella_pygmaea	0	0	0	0	0	0	0	0	NA	NA	0	No	Yes	No	1	0	1	110	122	1600
Cebus_albifrons	0	1	0	0	1	1	0	0	Incidental	Wild	1	No	No	Yes	0	0	0	3180	2290	1290
Cebus_apella	1	1	0	0	0	1	0	0	Incidental	Wild	1	No	No	Yes	1	0	1	3650	2520	10800
Cebus_capucinus	1	1	0	0	0	1	0	0	Incidental	Wild	1	No	No	Yes	1	0	1	3680	2540	5030
Cebus_libidinosus	0	0	0	0	0	0	0	0	NA	NA	0	No	No	Yes	0	0	0	55285	59075	938
Cebus_nigritus	0	0	0	0	0	0	0	0	NA	NA	0	No	No	Yes	1	0	1	3650	2520	519
Cebus_olivaceus	1	1	0	0	0	1	0	0	Incidental	Wild	1	No	No	Yes	1	0	1	3290	2520	1220
Cephalophus_adersi	0	0	0	0	0	0	0	0	NA	NA	0	NA	NA	NA	NA	NA	NA	NA	NA	147
Cephalophus_callipygus	0	0	0	0	0	0	0	0	NA	NA	0	Yes	No	No	0	0	0	6500	7200	191
Cephalophus_dorsalis	0	0	0	0	0	0	0	0	NA	NA	0	Yes	No	No	0	0	0	20300	19500	362
Cephalophus_jentinki	0	0	0	0	0	0	0	0	NA	NA	0	Yes	No	No	0	0	0	70300	80500	61
Cephalophus_leucogaster	0	0	0	0	0	0	0	0	NA	NA	0	Yes	No	No	0	0	0	16100	17800	101
Cephalophus_natalensis	0	0	0	0	0	0	0	0	NA	NA	0	Yes	No	No	0	0	0	13100	12100	398
Cephalophus_niger	0	0	0	0	0	0	0	0	NA	NA	0	Yes	No	No	0	0	0	19900	18400	119
Cephalophus_nigrifrons	0	0	0	0	0	0	0	0	NA	NA	0	Yes	No	No	0	0	0	13300	15000	156
Cephalophus_ogilbyi	0	0	0	0	0	0	0	0	NA	NA	0	Yes	No	No	0	0	0	20400	22500	92
Cephalophus_rufilatus	0	0	0	0	0	0	0	0	NA	NA	0	Yes	No	No	0	0	0	10100	10300	168
Cephalophus_silvicultor	0	0	0	0	0	0	0	0	NA	NA	0	Yes	No	No	0	0	0	52500	72500	191
Cephalophus_weynsi	0	0	0	0	0	0	0	0	NA	NA	0	Yes	No	No	0	0	0	NA	NA	37
Cephalorhynchus_commersonii	1	1	0	0	0	1	0	0	Incidental	Wild	1	No	No	Yes	0	0	0	4957	6987	784
Cephalorhynchus_hectori	0	0	0	0	0	0	0	0	NA	NA	0	No	No	Yes	0	0	0	138	153	1040
Ceratotherium_simum	0	0	0	0	0	0	0	0	NA	NA	0	Yes	No	No	1	0	1	2200000	1600000	2680
Cercartetus_caudatus	0	0	0	0	0	0	0	0	NA	NA	0	NA	NA	NA	NA	NA	NA	NA	NA	105
Cercartetus_nanus	0	0	0	0	0	0	0	0	NA	NA	0	Yes	No	No	0	0	0	NA	NA	452
Cercocebus_atys	1	1	0	0	0	1	0	0	Incidental	Captivity	1	No	No	Yes	1	0	1	11000	6200	1170
Cercocebus_galeritus	0	0	0	0	0	0	0	0	NA	NA	0	No	No	Yes	0	0	0	9610	5260	798
Cercocebus_torquatus	1	1	0	0	0	1	0	0	Moderate	Wild	1	No	No	Yes	0	0	0	8000	5500	1040
Cercopithecus_albogularis	0	0	0	0	0	0	0	0	NA	NA	0	No	No	Yes	0	0	0	6929	4210	304
Cercopithecus_ascanius	0	0	0	0	0	0	0	0	NA	NA	0	No	No	Yes	0	0	0	3700	2920	1650
Cercopithecus_campbelli	0	0	0	0	0	0	0	0	NA	NA	0	No	No	Yes	0	0	0	4500	2700	993
Cercopithecus_cephus	0	0	0	0	0	0	0	0	NA	NA	0	No	No	Yes	0	0	0	4290	2880	518
Cercopithecus_diana	0	0	0	0	0	0	0	0	NA	NA	0	No	No	Yes	1	1	0	5200	3900	1140
Cercopithecus_erythrotis	0	0	0	0	0	0	0	0	NA	NA	0	No	No	Yes	0	0	0	3700	3100	117
Cercopithecus_hamlyni	0	0	0	0	0	0	0	0	NA	NA	0	No	No	Yes	0	0	0	5490	3360	147
Cercopithecus_lhoesti	0	0	0	0	0	0	0	0	NA	NA	0	No	No	Yes	0	0	0	5970	3450	274
Cercopithecus_mitis	0	0	0	0	0	0	0	0	NA	NA	0	No	No	Yes	1	1	1	5850	3930	2690
Cercopithecus_mona	0	1	0	0	0	1	0	0	Incidental	Wild	1	No	No	Yes	0	0	0	4400	2500	543
Cercopithecus_neglectus	0	0	0	0	0	0	0	0	NA	NA	0	No	No	Yes	0	0	0	7000	4000	668
Cercopithecus_nictitans	0	0	0	0	0	0	0	0	NA	NA	0	No	No	Yes	0	0	0	6670	4260	895
Cercopithecus_petaurista	0	0	0	0	0	0	0	0	NA	NA	0	No	No	Yes	0	0	0	4400	2900	283
Cercopithecus_pogonias	0	0	0	0	0	0	0	0	NA	NA	0	No	No	Yes	0	0	0	4500	3000	274
Cercopithecus_preussi	0	0	0	0	0	0	0	0	NA	NA	0	No	No	Yes	0	0	0	5500	3500	104
Cercopithecus_pygerythrus	0	0	0	0	0	0	0	0	NA	NA	0	No	No	Yes	0	0	0	4400	2500	313
Cerdocyon_thous	0	0	0	0	0	0	0	0	NA	NA	0	No	Yes	No	0	0	0	5700	5700	1710
Cervus_astylodon	1	1	1	0	0	1	1	0	Incidental	Wild	1	NA	NA	NA	NA	NA	NA	NA	NA	28
Cervus_canadensis	0	0	0	0	0	0	0	0	NA	NA	0	No	No	Yes	1	0	1	325000	230000	2550
Cervus_elaphus	1	1	1	0	0	1	1	0	Incidental	Wild	1	No	No	Yes	1	0	1	185000	140200	25200
Cervus_nippon	0	1	1	0	0	1	0	0	Incidental	Wild	1	Yes	No	No	1	0	1	55000	40000	3300
Chaetodipus_baileyi	0	0	0	0	0	0	0	0	NA	NA	0	NA	NA	NA	NA	NA	NA	NA	NA	270
Chaetodipus_californicus	0	0	0	0	0	0	0	0	NA	NA	0	Yes	No	No	0	0	0	88	85	36
Chaetodipus_fallax	0	0	0	0	0	0	0	0	NA	NA	0	NA	NA	NA	NA	NA	NA	NA	NA	166
Chaetodipus_formosus	0	0	0	0	0	0	0	0	NA	NA	0	Yes	No	No	0	0	0	83	79	47
Chaetodipus_hispidus	0	0	0	0	0	0	0	0	NA	NA	0	Yes	No	No	0	0	0	101	107	62
Chaetodipus_intermedius	0	0	0	0	0	0	0	0	NA	NA	0	NA	NA	NA	NA	NA	NA	NA	NA	360
Chaetodipus_nelsoni	0	0	0	0	0	0	0	0	NA	NA	0	NA	NA	NA	NA	NA	NA	NA	NA	73
Chaetodipus_penicillatus	0	0	0	0	0	0	0	0	NA	NA	0	NA	NA	NA	NA	NA	NA	NA	NA	297
Chaetophractus_vellerosus	0	0	0	0	0	0	0	0	NA	NA	0	Yes	No	No	0	0	0	765	850	191
Chaetophractus_villosus	0	0	0	0	0	0	0	0	NA	NA	0	Yes	No	No	0	0	0	2387	2507	327
Chalinolobus_gouldii	0	0	0	0	0	0	0	0	NA	NA	0	No	Yes	No	0	0	0	14	15	612
Cheirogaleus_major	0	0	0	0	0	0	0	0	NA	NA	0	No	Yes	No	0	0	0	400	400	542
Cheirogaleus_medius	0	0	0	0	0	0	0	0	NA	NA	0	No	Yes	No	0	0	0	283	282	1150
Chelemys_macronyx	0	0	0	0	0	0	0	0	NA	NA	0	Yes	No	No	0	0	0	75	72	40
Chelemys_megalonyx	0	0	0	0	0	0	0	0	NA	NA	0	Yes	No	No	0	0	0	NA	NA	10
Chinchilla_lanigera	0	0	0	0	0	0	0	0	NA	NA	0	Yes	No	No	1	0	1	417	422	596
Chionomys_nivalis	0	0	0	0	0	0	0	0	NA	NA	0	Yes	No	No	0	0	0	49	45	364
Chironectes_minimus	0	0	0	0	0	0	0	0	NA	NA	0	Yes	No	No	0	0	0	85.8	83.9	291
Chiropotes_albinasus	0	0	0	0	0	0	0	0	NA	NA	0	No	No	Yes	0	0	0	3150	2490	205
Chiropotes_satanas	0	0	0	0	0	0	0	0	NA	NA	0	No	No	Yes	0	0	0	2900	2580	669
Chlorocebus_aethiops	1	1	0	0	0	1	0	0	Moderate	Wild	1	No	No	Yes	1	1	1	4260	2980	8270
Chlorocebus_pygerythrus	0	1	0	0	0	1	0	0	Incidental	Wild	1	No	No	Yes	1	1	1	4260	2980	1340
Chlorocebus_sabaeus	0	0	0	0	0	0	0	0	NA	NA	0	No	No	Yes	0	0	0	4260	2980	356
Chlorocebus_tantalus	0	0	0	0	0	0	0	0	NA	NA	0	No	No	Yes	0	0	0	4260	2980	115
Choeronycteris_mexicana	0	0	0	0	0	0	0	0	NA	NA	0	No	Yes	No	0	0	0	NA	NA	195
Choeropsis_liberiensis	0	0	0	0	0	0	0	0	NA	NA	0	Yes	No	No	1	0	1	220000	220000	383
Choloepus_didactylus	0	0	0	0	0	0	0	0	NA	NA	0	Yes	No	No	0	0	0	6070	6070	392
Choloepus_hoffmanni	0	0	0	0	0	0	0	0	NA	NA	0	Yes	No	No	0	0	0	5950	4700	369
Chrysochloris_asiatica	0	0	0	0	0	0	0	0	NA	NA	0	Yes	No	No	0	0	0	NA	NA	126
Chrysochloris_stuhlmanni	0	0	0	0	0	0	0	0	NA	NA	0	NA	NA	NA	NA	NA	NA	NA	NA	44
Chrysocyon_brachyurus	0	1	0	0	0	1	0	0	Incidental	Captivity	1	No	Yes	No	0	0	0	25000	25000	1700
Chrysospalax_trevelyani	0	0	0	0	0	0	0	0	NA	NA	0	NA	NA	NA	NA	NA	NA	NA	NA	59
Civettictis_civetta	0	0	0	0	0	0	0	0	NA	NA	0	Yes	No	No	0	0	0	NA	NA	740
Clyomys_bishopi	0	0	0	0	0	0	0	0	NA	NA	0	No	Yes	No	0	0	0	NA	NA	39
Coendou_bicolor	0	0	0	0	0	0	0	0	NA	NA	0	Yes	No	No	0	0	0	NA	NA	50
Coendou_nycthemera	0	0	0	0	0	0	0	0	NA	NA	0	Yes	No	No	0	0	0	NA	NA	2
Coendou_prehensilis	0	0	0	0	0	0	0	0	NA	NA	0	Yes	No	No	0	0	0	NA	NA	263
Colobus_angolensis	0	0	0	0	0	0	0	0	NA	NA	0	No	No	Yes	0	0	0	9680	7570	794
Colobus_guereza	0	0	0	0	0	0	0	0	NA	NA	0	No	No	Yes	0	0	0	9890	7900	2930
Colobus_polykomos	0	0	0	0	0	0	0	0	NA	NA	0	No	No	Yes	0	0	0	9900	8300	942
Colobus_satanas	0	0	0	0	0	0	0	0	NA	NA	0	No	No	Yes	0	0	0	10000	9000	562
Colobus_vellerosus	0	0	0	0	0	0	0	0	NA	NA	0	No	No	Yes	1	0	1	10	8.5	794
Condylura_cristata	0	0	0	0	0	0	0	0	NA	NA	0	Yes	No	No	0	0	0	NA	NA	363
Conepatus_chinga	0	0	0	0	0	0	0	0	NA	NA	0	Yes	No	No	0	0	0	2370	1470	345
Conepatus_humboldtii	0	0	0	0	0	0	0	0	NA	NA	0	Yes	No	No	0	0	0	1250	826	71
Conepatus_leuconotus	0	0	0	0	0	0	0	0	NA	NA	0	Yes	No	No	0	0	0	2130	1890	104
Conepatus_semistriatus	0	0	0	0	0	0	0	0	NA	NA	0	Yes	No	No	0	0	0	NA	NA	207
Connochaetes_gnou	0	0	0	0	0	0	0	0	NA	NA	0	No	No	Yes	0	0	0	227000	200000	823
Connochaetes_taurinus	0	0	0	0	0	0	0	0	NA	NA	0	No	No	Yes	1	0	1	231000	193000	3650
Corynorhinus_rafinesquii	0	1	0	0	1	0	0	0	Moderate	Wild	1	NA	NA	NA	NA	NA	NA	NA	NA	869
Corynorhinus_townsendii	0	0	0	0	0	0	0	0	NA	NA	0	No	No	Yes	0	0	0	9	11	482
Cratogeomys_castanops	0	0	0	0	0	0	0	0	NA	NA	0	Yes	No	No	0	0	0	NA	NA	40
Cratogeomys_merriami	0	0	0	0	0	0	0	0	NA	NA	0	Yes	No	No	0	0	0	NA	NA	29
Cricetomys_emini	0	0	0	0	0	0	0	0	NA	NA	0	Yes	No	No	1	1	1	1280	1140	197
Cricetomys_gambianus	0	0	0	0	0	0	0	0	NA	NA	0	Yes	No	No	1	1	1	1280	1140	779
Cricetulus_barabensis	0	0	0	0	0	0	0	0	NA	NA	0	Yes	No	No	0	0	0	NA	NA	270
Cricetulus_migratorius	0	0	0	0	0	0	0	0	NA	NA	0	Yes	No	No	0	0	0	100	104	264
Cricetus_cricetus	0	0	0	0	0	0	0	0	NA	NA	0	Yes	No	No	0	0	0	449	344	1170
Crocidura_allex	0	0	0	0	0	0	0	0	NA	NA	0	Yes	No	No	0	0	0	NA	NA	8
Crocidura_attila	0	0	0	0	0	0	0	0	NA	NA	0	Yes	No	No	0	0	0	NA	NA	6
Crocidura_crossei	0	0	0	0	0	0	0	0	NA	NA	0	Yes	No	No	0	0	0	NA	NA	7
Crocidura_dolichura	0	0	0	0	0	0	0	0	NA	NA	0	Yes	No	No	0	0	0	NA	NA	13
Crocidura_flavescens	0	0	0	0	0	0	0	0	NA	NA	0	Yes	No	No	1	0	1	34	33.3	137
Crocidura_fulvastra	0	0	0	0	0	0	0	0	NA	NA	0	Yes	No	No	0	0	0	NA	NA	7
Crocidura_fumosa	0	0	0	0	0	0	0	0	NA	NA	0	Yes	No	No	0	0	0	NA	NA	19
Crocidura_fuscomurina	0	0	0	0	0	0	0	0	NA	NA	0	Yes	No	No	0	0	0	NA	NA	36
Crocidura_hildegardeae	0	0	0	0	0	0	0	0	NA	NA	0	NA	NA	NA	NA	NA	NA	NA	NA	33
Crocidura_hirta	0	0	0	0	0	0	0	0	NA	NA	0	Yes	No	No	0	0	0	22.2	20	106
Crocidura_leucodon	0	0	0	0	0	0	0	0	NA	NA	0	Yes	No	No	1	0	1	19.2	19	373
Crocidura_nigeriae	0	0	0	0	0	0	0	0	NA	NA	0	Yes	No	No	0	0	0	NA	NA	6
Crocidura_olivieri	0	0	0	0	0	0	0	0	NA	NA	0	Yes	No	No	0	0	0	NA	NA	95
Crocidura_russula	0	0	0	0	0	0	0	0	NA	NA	0	Yes	No	No	0	0	0	8	8	1500
Crocidura_suaveolens	0	0	0	0	0	0	0	0	NA	NA	0	Yes	No	No	0	0	0	6	6	524
Crocidura_virgata	0	0	0	0	0	0	0	0	NA	NA	0	Yes	No	No	0	0	0	NA	NA	2
Crocuta_crocuta	1	0	1	0	0	1	0	0	Moderate	Wild	1	No	No	Yes	1	0	1	52000	62000	8720
Crossarchus_alexandri	0	0	0	0	0	0	0	0	NA	NA	0	No	Yes	No	0	0	0	NA	NA	46
Crossarchus_obscurus	0	0	0	0	0	0	0	0	NA	NA	0	No	Yes	No	0	0	0	NA	NA	145
Crossarchus_platycephalus	0	0	0	0	0	0	0	0	NA	NA	0	No	Yes	No	0	0	0	NA	NA	35
Cryptomys_damarensis	0	0	0	0	0	0	0	0	NA	NA	0	No	Yes	No	1	1	1	189.8	181	817
Cryptomys_hottentotus	0	1	0	1	0	1	0	0	Moderate	Captivity	1	No	Yes	No	1	1	0	112.6	98.2	1070
Cryptoprocta_ferox	0	0	0	0	0	0	0	0	NA	NA	0	Yes	No	No	0	0	0	7400	6150	716
Cryptotis_goldmani	0	0	0	0	0	0	0	0	NA	NA	0	NA	NA	NA	NA	NA	NA	NA	NA	74
Cryptotis_meridensis	0	0	0	0	0	0	0	0	NA	NA	0	NA	NA	NA	NA	NA	NA	NA	NA	34
Cryptotis_parva	0	0	0	0	0	0	0	0	NA	NA	0	Yes	No	No	0	0	0	12	11	370
Ctenomys_azarae	0	0	0	0	0	0	0	0	NA	NA	0	Yes	No	No	0	0	0	193	155	31
Ctenomys_haigi	0	0	0	0	0	0	0	0	NA	NA	0	Yes	No	No	0	0	0	229	152	178
Ctenomys_mendocinus	0	0	0	0	0	0	0	0	NA	NA	0	Yes	No	No	0	0	0	107	100	157
Ctenomys_opimus	0	0	0	0	0	0	0	0	NA	NA	0	NA	NA	NA	NA	NA	NA	NA	NA	135
Ctenomys_peruanus	0	0	0	0	0	0	0	0	NA	NA	0	NA	NA	NA	NA	NA	NA	NA	NA	35
Ctenomys_sociabilis	0	0	0	0	0	0	0	0	NA	NA	0	No	No	Yes	1	0	1	213	207	345
Ctenomys_talarum	0	0	0	0	0	0	0	0	NA	NA	0	Yes	No	No	1	0	1	13	102	974
Cuniculus_paca	0	0	0	0	0	0	0	0	NA	NA	0	No	No	Yes	0	0	0	10000	9000	974
Cuon_alpinus	0	1	0	0	0	1	0	0	Incidental	Wild	1	No	Yes	No	1	1	1	17500	11500	2150
Cyclopes_didactylus	0	0	0	0	0	0	0	0	NA	NA	0	NA	NA	NA	NA	NA	NA	NA	NA	521
Cynictis_penicillata	0	0	0	0	0	0	0	0	NA	NA	0	No	Yes	No	0	0	0	808	808	649
Cynocephalus_volans	0	0	0	0	0	0	0	0	NA	NA	0	Yes	No	No	0	0	0	NA	NA	126
Cynomys_gunnisoni	0	0	0	0	0	0	0	0	NA	NA	0	No	No	Yes	0	0	0	598	456	592
Cynomys_leucurus	0	0	0	0	0	0	0	0	NA	NA	0	No	No	Yes	0	0	0	790	570	433
Cynomys_ludovicianus	0	0	0	0	0	0	0	0	NA	NA	0	No	No	Yes	0	0	0	727	692	2080
Cynomys_mexicanus	0	0	0	0	0	0	0	0	NA	NA	0	No	No	Yes	0	0	0	1400	1150	116
Cynomys_parvidens	0	0	0	0	0	0	0	0	NA	NA	0	No	No	Yes	0	0	0	757	595	102
Cynopterus_brachyotis	0	0	0	0	0	0	0	0	NA	NA	0	No	No	Yes	0	0	0	31.6	30.7	667
Cynopterus_sphinx	0	0	0	0	0	0	0	0	NA	NA	0	No	No	Yes	0	0	0	35	42	1110
Cystophora_cristata	0	0	0	0	0	0	0	0	NA	NA	0	Yes	No	No	0	0	0	250000	180000	1920
Dactylopsila_trivirgata	0	0	0	0	0	0	0	0	NA	NA	0	NA	NA	NA	NA	NA	NA	NA	NA	308
Dama_dama	1	0	1	0	0	0	0	0	Incidental	Wild	1	No	No	Yes	1	0	1	68000	44600	7190
Dama_mesopotamica	0	0	0	0	0	0	0	0	NA	NA	0	No	No	Yes	1	0	1	67000	44000	400
Damaliscus_korrigum	0	0	0	0	0	0	0	0	NA	NA	0	No	No	Yes	0	0	0	137000	120100	407
Damaliscus_lunatus	0	0	0	0	0	0	0	0	NA	NA	0	No	No	Yes	0	0	0	137000	120100	1040
Damaliscus_pygargus	0	0	0	0	0	0	0	0	NA	NA	0	No	No	Yes	1	0	1	74000	56000	460
Dasymys_incomtus	0	0	0	0	0	0	0	0	NA	NA	0	NA	NA	NA	NA	NA	NA	NA	NA	184
Dasymys_rufulus	0	0	0	0	0	0	0	0	NA	NA	0	No	Yes	No	0	0	0	NA	NA	NA
Dasyprocta_azarae	0	0	0	0	0	0	0	0	NA	NA	0	No	Yes	No	0	0	0	3100	3400	303
Dasyprocta_fuliginosa	0	0	0	0	0	0	0	0	NA	NA	0	No	Yes	No	0	0	0	NA	NA	180
Dasyprocta_leporina	0	0	0	0	0	0	0	0	NA	NA	0	No	Yes	No	0	0	0	2400	2900	573
Dasyprocta_mexicana	0	0	0	0	0	0	0	0	NA	NA	0	No	Yes	No	0	0	0	NA	NA	55
Dasyprocta_punctata	0	0	0	0	0	0	0	0	NA	NA	0	No	Yes	No	0	0	0	2400	2900	832
Dasypus_novemcinctus	0	0	0	0	0	0	0	0	NA	NA	0	Yes	No	No	0	0	0	4429	4557	1940
Dasypus_sabanicola	0	0	0	0	0	0	0	0	NA	NA	0	NA	NA	NA	NA	NA	NA	NA	NA	125
Dasyurus_geoffroii	0	0	0	0	0	0	0	0	NA	NA	0	NA	NA	NA	NA	NA	NA	NA	NA	711
Dasyurus_hallucatus	1	1	0	0	0	1	0	0	Incidental	Captivity	1	Yes	No	No	0	0	0	760	460	957
Dasyurus_maculatus	0	0	0	0	0	0	0	0	NA	NA	0	Yes	No	No	1	0	1	3200	1700	1050
Dasyurus_viverrinus	0	0	0	0	0	0	0	0	NA	NA	0	Yes	No	No	1	0	1	1529	1000	887
Daubentonia_madagascariensis	0	0	0	0	0	0	0	0	NA	NA	0	NA	NA	NA	NA	NA	NA	NA	NA	1890
Delanymys_brooksi	0	0	0	0	0	0	0	0	NA	NA	0	NA	NA	NA	NA	NA	NA	NA	NA	29
Delphinapterus_leucas	0	1	1	0	0	1	0	0	Incidental	Captivity	1	No	No	Yes	0	0	0	441310	303230	5500
Delphinus_capensis	0	0	0	0	0	0	0	0	NA	NA	0	No	No	Yes	0	0	0	505000	105000	659
Delphinus_delphis	0	0	0	0	0	0	0	0	NA	NA	0	No	No	Yes	0	0	0	57000	54333	5220
Dendrohyrax_arboreus	0	0	0	0	0	0	0	0	NA	NA	0	Yes	No	No	0	0	0	NA	NA	199
Dendrohyrax_dorsalis	0	0	0	0	0	0	0	0	NA	NA	0	Yes	No	No	0	0	0	4500	4500	201
Dendrolagus_bennettianus	0	0	0	0	0	0	0	0	NA	NA	0	Yes	No	No	1	0	1	12500	9300	83
Dendrolagus_dorianus	1	0	0	1	0	1	0	0	Incidental	Captivity	1	NA	NA	NA	NA	NA	NA	NA	NA	122
Dendrolagus_inustus	0	0	0	0	0	0	0	0	NA	NA	0	Yes	No	No	0	0	0	NA	NA	58
Dendrolagus_lumholtzi	0	0	0	0	0	0	0	0	NA	NA	0	Yes	No	No	1	0	1	7400	5900	263
Dendrolagus_matschiei	1	0	0	1	0	1	0	0	Incidental	Captivity	1	Yes	No	No	1	1	1	6000	7500	166
Dendromus_insignis	0	0	0	0	0	0	0	0	NA	NA	0	Yes	No	No	0	0	0	NA	NA	19
Dendromus_melanotis	0	0	0	0	0	0	0	0	NA	NA	0	Yes	No	No	0	0	0	NA	NA	116
Dendromus_mesomelas	0	0	0	0	0	0	0	0	NA	NA	0	NA	NA	NA	NA	NA	NA	NA	NA	81
Dendromus_mystacalis	0	0	0	0	0	0	0	0	NA	NA	0	Yes	No	No	0	0	0	NA	NA	52
Desmodillus_auricularis	0	0	0	0	0	0	0	0	NA	NA	0	Yes	No	No	0	0	0	96	98	176
Desmodus_rotundus	1	1	0	0	1	1	1	0	Moderate	Wild	1	No	No	Yes	1	1	1	42.9	50.6	2620
Dicerorhinus_sumatrensis	0	0	0	0	0	0	0	0	NA	NA	0	NA	NA	NA	NA	NA	NA	NA	NA	1500
Diceros_bicornis	0	0	0	0	0	0	0	0	NA	NA	0	Yes	No	No	1	0	1	1400000	1400000	3710
Dicrostonyx_groenlandicus	0	1	0	0	0	1	0	0	Moderate	Wild	1	Yes	No	No	1	1	1	67.7	68.9	1200
Didelphis_albiventris	0	0	0	0	0	0	0	0	NA	NA	0	Yes	No	No	0	0	0	105.5	97.8	913
Didelphis_aurita	0	0	0	0	0	0	0	0	NA	NA	0	Yes	No	No	0	0	0	1650	1150	550
Didelphis_marsupialis	0	0	0	0	0	0	0	0	NA	NA	0	Yes	No	No	1	0	1	1650	1150	2030
Didelphis_pernigra	0	0	0	0	0	0	0	0	NA	NA	0	Yes	No	No	0	0	0	117.1	112.4	48
Didelphis_virginiana	0	0	0	0	0	0	0	0	NA	NA	0	Yes	No	No	1	1	1	3172	1942	2700
Dipodomys_agilis	0	0	0	0	0	0	0	0	NA	NA	0	NA	NA	NA	NA	NA	NA	NA	NA	398
Dipodomys_deserti	0	0	0	0	0	0	0	0	NA	NA	0	NA	NA	NA	NA	NA	NA	NA	NA	698
Dipodomys_elator	0	0	0	0	0	0	0	0	NA	NA	0	NA	NA	NA	NA	NA	NA	NA	NA	156
Dipodomys_heermanni	0	0	0	0	0	0	0	0	NA	NA	0	Yes	No	No	1	0	1	62.2	60.7	161
Dipodomys_ingens	0	0	0	0	0	0	0	0	NA	NA	0	Yes	No	No	0	0	0	148	146	265
Dipodomys_merriami	0	0	0	0	0	0	0	0	NA	NA	0	Yes	No	No	0	0	0	101	99	1530
Dipodomys_microps	0	0	0	0	0	0	0	0	NA	NA	0	NA	NA	NA	NA	NA	NA	NA	NA	656
Dipodomys_nelsoni	0	0	0	0	0	0	0	0	NA	NA	0	NA	NA	NA	NA	NA	NA	NA	NA	71
Dipodomys_ordii	0	0	1	0	0	0	0	0	Incidental	Wild	1	Yes	No	No	0	0	0	114	114	682
Dipodomys_spectabilis	0	0	0	0	0	0	0	0	NA	NA	0	NA	NA	NA	NA	NA	NA	NA	NA	2150
Dipodomys_stephensi	0	0	0	0	0	0	0	0	NA	NA	0	NA	NA	NA	NA	NA	NA	NA	NA	456
Dipus_sagitta	0	0	0	0	0	0	0	0	NA	NA	0	Yes	No	No	0	0	0	NA	NA	86
Dobsonia_chapmani	0	0	0	0	0	0	0	0	NA	NA	0	No	No	Yes	0	0	0	NA	NA	21
Dobsonia_moluccensis	0	0	0	0	0	0	0	0	NA	NA	0	No	No	Yes	0	0	0	NA	NA	76
Dolichotis_patagonum	0	0	0	0	0	0	0	0	NA	NA	0	No	No	Yes	0	0	0	7730	8330	443
Dorcopsis_hageni	0	0	0	0	0	0	0	0	NA	NA	0	Yes	No	No	0	0	0	NA	NA	22
Dromiciops_gliroides	0	0	0	0	0	0	0	0	NA	NA	0	Yes	No	No	0	0	0	31.7	32.2	354
Dryomys_nitedula	0	0	0	0	0	0	0	0	NA	NA	0	Yes	No	No	0	0	0	NA	NA	296
Dugong_dugon	0	1	0	1	0	1	0	0	Incidental	Captivity	1	Yes	No	No	0	0	0	249600	251200	2030
Dymecodon_pilirostris	0	0	0	0	0	0	0	0	NA	NA	0	NA	NA	NA	NA	NA	NA	NA	NA	50
Echimys_chrysurus	0	0	0	0	0	0	0	0	NA	NA	0	NA	NA	NA	NA	NA	NA	NA	NA	103
Echimys_semivillosus	0	0	0	0	0	0	0	0	NA	NA	0	NA	NA	NA	NA	NA	NA	NA	NA	31
Echinoprocta_rufescens	0	0	0	0	0	0	0	0	NA	NA	0	Yes	No	No	0	0	0	NA	NA	2
Echymipera_clara	0	0	0	0	0	0	0	0	NA	NA	0	Yes	No	No	0	0	0	NA	NA	24
Echymipera_kalubu	0	0	0	0	0	0	0	0	NA	NA	0	Yes	No	No	0	0	0	1173	685	107
Eidolon_helvum	0	0	0	0	0	0	0	0	NA	NA	0	No	No	Yes	0	0	0	232	213	966
Eira_barbara	0	0	0	0	0	0	0	0	NA	NA	0	Yes	No	No	0	0	0	4850	3400	1130
Elaphurus_davidianus	0	1	0	0	0	1	0	0	Incidental	Wild	1	NA	NA	NA	NA	NA	NA	NA	NA	1260
Elephantulus_brachyrhynchus	0	0	0	0	0	0	0	0	NA	NA	0	NA	NA	NA	NA	NA	NA	NA	NA	183
Elephantulus_edwardii	0	0	0	0	0	0	0	0	NA	NA	0	NA	NA	NA	NA	NA	NA	NA	NA	281
Elephantulus_myurus	0	0	0	0	0	0	0	0	NA	NA	0	No	Yes	No	0	0	0	NA	NA	384
Elephantulus_rufescens	0	0	0	0	0	0	0	0	NA	NA	0	No	Yes	No	0	0	0	NA	NA	134
Elephas_maximus	1	1	0	0	1	1	1	0	Moderate	Wild	1	No	No	Yes	1	0	1	3900000	3000000	7010
Eligmodontia_morgani	0	0	0	0	0	0	0	0	NA	NA	0	Yes	No	No	0	0	0	NA	NA	32
Eligmodontia_puerulus	0	0	0	0	0	0	0	0	NA	NA	0	Yes	No	No	0	0	0	NA	NA	30
Eligmodontia_typus	0	0	0	0	0	0	0	0	NA	NA	0	Yes	No	No	0	0	0	NA	NA	109
Eliomys_melanurus	0	0	0	0	0	0	0	0	NA	NA	0	Yes	No	No	0	0	0	NA	NA	59
Eliomys_quercinus	0	0	0	0	0	0	0	0	NA	NA	0	Yes	No	No	0	0	0	NA	NA	934
Ellobius_fuscocapillus	0	0	0	0	0	0	0	0	NA	NA	0	No	Yes	No	0	0	0	NA	NA	25
Ellobius_lutescens	0	0	0	0	0	0	0	0	NA	NA	0	No	Yes	No	1	0	1	NA	NA	145
Ellobius_talpinus	0	0	0	0	0	0	0	0	NA	NA	0	No	Yes	No	1	0	1	70	75	177
Ellobius_tancrei	0	0	0	0	0	0	0	0	NA	NA	0	No	Yes	No	1	0	1	45	49	87
Enhydra_lutris	0	1	0	0	0	1	0	0	Incidental	Wild	1	Yes	No	No	1	0	1	32800	21500	3280
Eoglaucomys_fimbriatus	0	0	0	0	0	0	0	0	NA	NA	0	Yes	No	No	0	0	0	560	734	24
Epixerus_ebii	0	0	0	0	0	0	0	0	NA	NA	0	Yes	No	No	0	0	0	652	388	42
Epomophorus_wahlbergi	0	0	0	0	0	0	0	0	NA	NA	0	No	No	Yes	0	0	0	92	90	376
Epomops_franqueti	0	0	0	0	0	0	0	0	NA	NA	0	No	No	Yes	0	0	0	141	104	200
Eptesicus_fuscus	0	0	0	0	0	0	0	0	NA	NA	0	No	No	Yes	0	0	0	11	13	5090
Eptesicus_nilssonii	0	0	0	0	0	0	0	0	NA	NA	0	No	No	Yes	0	0	0	NA	NA	734
Eptesicus_serotinus	0	1	0	1	1	0	0	0	Moderate	Wild	1	No	No	Yes	0	0	0	NA	NA	2080
Equus_africanus	0	0	0	0	0	0	0	0	NA	NA	0	Yes	No	No	0	0	0	220000	220000	770
Equus_asinus	0	0	0	0	0	0	0	0	NA	NA	0	NA	NA	NA	NA	NA	NA	NA	NA	5460
Equus_burchellii	0	0	0	0	0	0	0	0	NA	NA	0	NA	NA	NA	NA	NA	NA	NA	NA	959
Equus_ferus	0	1	0	0	0	1	0	0	Moderate	Wild	1	No	No	Yes	1	0	1	350000	320000	11380
Equus_grevyi	0	0	0	0	0	0	0	0	NA	NA	0	Yes	No	No	0	0	0	408000	385000	907
Equus_hemionus	0	0	0	0	0	0	0	0	NA	NA	0	No	No	Yes	0	0	0	270000	270000	1080
Equus_kiang	0	0	0	0	0	0	0	0	NA	NA	0	No	No	Yes	0	0	0	300000	300000	344
Equus_przewalskii	1	1	0	1	1	1	0	0	Incidental	Wild	1	NA	NA	NA	NA	NA	NA	NA	NA	1640
Equus_quagga	1	1	0	1	1	1	0	0	Incidental	Wild	1	No	No	Yes	0	0	0	250000	220000	1960
Equus_zebra	1	1	0	1	1	1	0	0	Incidental	Wild	1	No	No	Yes	1	0	1	298000	276000	1130
Eremitalpa_granti	0	0	0	0	0	0	0	0	NA	NA	0	NA	NA	NA	NA	NA	NA	NA	NA	276
Erethizon_dorsatum	1	1	0	0	0	1	0	0	Moderate	Wild	1	No	Yes	No	1	0	1	10200	8540	903
Erignathus_barbatus	0	0	0	0	0	0	0	0	NA	NA	0	NA	NA	NA	NA	NA	NA	312500	326000	3200
Erinaceus_concolor	0	0	0	0	0	0	0	0	NA	NA	0	Yes	No	No	0	0	0	NA	NA	270
Erinaceus_europaeus	0	0	0	0	0	0	0	0	NA	NA	0	Yes	No	No	0	0	0	671	610	3800
Erinaceus_roumanicus	0	0	0	0	0	0	0	0	NA	NA	0	Yes	No	No	0	0	0	NA	NA	179
Erythrocebus_patas	1	1	0	0	1	1	0	0	Incidental	Wild	1	No	No	Yes	1	0	1	12400	6500	2620
Eschrichtius_robustus	1	1	0	0	1	1	1	0	Primary	Wild	1	Yes	No	No	0	0	0	14210000	17200000	2290
Eubalaena_australis	1	1	1	0	1	1	0	0	Moderate	Wild	1	Yes	No	No	0	0	0	NA	NA	2010
Eubalaena_glacialis	1	1	1	0	1	1	0	0	Moderate	Wild	1	Yes	No	No	0	0	0	54900000	62530000	2910
Eubalaena_japonica	0	0	0	0	0	0	0	0	NA	NA	0	Yes	No	No	0	0	0	1710	1740	413
Euchoreutes_naso	0	0	0	0	0	0	0	0	NA	NA	0	No	No	Yes	0	0	0	NA	NA	25
Eudorcas_rufifrons	0	0	0	0	0	0	0	0	NA	NA	0	NA	NA	NA	NA	NA	NA	NA	NA	85
Eudorcas_thomsonii	1	1	0	1	1	1	1	0	Primary	Wild	1	No	No	Yes	0	0	0	22000	18000	659
Eulemur_collaris	0	0	0	0	0	0	0	0	NA	NA	0	No	No	Yes	0	0	0	1690	1620	294
Eulemur_coronatus	0	0	0	0	0	0	0	0	NA	NA	0	NA	NA	NA	NA	NA	NA	NA	NA	506
Eulemur_fulvus	1	1	0	0	0	1	0	0	Incidental	Captivity	1	No	No	Yes	0	0	0	2180	2250	2620
Eulemur_macaco	0	1	0	0	0	1	0	0	Incidental	Captivity	1	No	No	Yes	0	0	0	2370	2510	892
Eulemur_mongoz	0	0	0	0	0	0	0	0	NA	NA	0	No	Yes	No	0	0	0	1630	1610	709
Eulemur_rubriventer	0	0	0	0	0	0	0	0	NA	NA	0	No	Yes	No	1	1	0	1980	1940	677
Eulemur_rufus	0	0	0	0	0	0	0	0	NA	NA	0	No	No	Yes	0	0	0	2450	2456	1455
Eumetopias_jubatus	0	0	0	0	0	0	0	0	NA	NA	0	No	No	Yes	1	0	1	1000000	333000	3370
Eumops_bonariensis	0	0	0	0	0	0	0	0	NA	NA	0	Yes	No	No	0	0	0	15	15	57
Eumops_perotis	0	0	0	0	0	0	0	0	NA	NA	0	Yes	No	No	0	0	0	NA	NA	197
Euneomys_chinchilloides	0	0	0	0	0	0	0	0	NA	NA	0	Yes	No	No	0	0	0	NA	NA	16
Euoticus_elegantulus	0	0	0	0	0	0	0	0	NA	NA	0	NA	NA	NA	NA	NA	NA	NA	NA	392
Eupetaurus_cinereus	0	0	0	0	0	0	0	0	NA	NA	0	Yes	No	No	0	0	0	500	419	47
Euphractus_sexcinctus	0	0	0	0	0	0	0	0	NA	NA	0	Yes	No	No	0	0	0	NA	NA	394
Felis_catus	0	0	0	0	0	0	0	0	NA	NA	0	NA	NA	NA	NA	NA	NA	NA	NA	21200
Felis_chaus	0	0	0	0	0	0	0	0	NA	NA	0	Yes	No	No	0	0	0	8100	5100	990
Felis_margarita	0	0	0	0	0	0	0	0	NA	NA	0	Yes	No	No	0	0	0	2780	2200	336
Felis_nigripes	0	0	0	0	0	0	0	0	NA	NA	0	Yes	No	No	0	0	0	1930	1300	492
Felis_silvestris	0	1	0	0	0	1	0	0	Moderate	Wild	1	Yes	No	No	0	0	0	4700	3900	5270
Feresa_attenuata	0	0	0	0	0	0	0	0	NA	NA	0	No	No	Yes	0	0	0	259	245	636
Fossa_fossana	0	0	0	0	0	0	0	0	NA	NA	0	NA	NA	NA	NA	NA	NA	NA	NA	239
Funambulus_palmarum	0	0	0	0	0	0	0	0	NA	NA	0	No	Yes	No	0	0	0	117	92	197
Funambulus_pennantii	0	0	0	0	0	0	0	0	NA	NA	0	No	Yes	No	1	1	0	95	103	73
Funambulus_tristriatus	0	0	0	0	0	0	0	0	NA	NA	0	No	Yes	No	0	0	0	103	104	63
Funisciurus_anerythrus	0	0	0	0	0	0	0	0	NA	NA	0	Yes	No	No	0	0	0	177	172	47
Funisciurus_congicus	0	0	0	0	0	0	0	0	NA	NA	0	NA	NA	NA	NA	NA	NA	NA	NA	68
Funisciurus_isabella	0	0	0	0	0	0	0	0	NA	NA	0	Yes	No	No	0	0	0	161	165	29
Funisciurus_lemniscatus	0	0	0	0	0	0	0	0	NA	NA	0	No	No	Yes	0	0	0	171	168	35
Galago_alleni	0	0	0	0	0	0	0	0	NA	NA	0	NA	NA	NA	NA	NA	NA	NA	NA	490
Galago_demidoff	0	0	0	0	0	0	0	0	NA	NA	0	NA	NA	NA	NA	NA	NA	NA	NA	NA
Galago_moholi	1	1	1	0	0	1	0	0	Incidental	Wild	1	Yes	No	No	0	0	0	187	173	661
Galago_senegalensis	1	0	0	0	0	1	0	0	Incidental	Captivity	1	Yes	No	No	0	0	0	227	199	1770
Galago_zanzibaricus	0	0	0	0	0	0	0	0	NA	NA	0	NA	NA	NA	NA	NA	NA	NA	NA	203
Galagoides_demidovii	0	0	0	0	0	0	0	0	NA	NA	0	No	Yes	No	0	0	0	63	60	396
Galea_leucoblephara	0	0	0	0	0	0	0	0	NA	NA	0	No	Yes	No	0	0	0	450	450	21
Galea_monasteriensis	0	0	0	0	0	0	0	0	NA	NA	0	No	Yes	No	0	0	0	329	360	133
Galea_musteloides	1	1	0	1	1	1	1	1	Moderate	Wild	1	No	Yes	No	0	0	0	450	450	421
Galea_spixii	0	1	0	1	0	1	0	0	Incidental	Wild	1	No	Yes	No	1	1	0	425	425	213
Galemys_pyrenaicus	0	0	0	0	0	0	0	0	NA	NA	0	NA	NA	NA	NA	NA	NA	NA	NA	636
Galeopterus_variegatus	0	0	0	0	0	0	0	0	NA	NA	0	Yes	No	No	0	0	0	861	535	190
Galerella_pulverulenta	0	0	0	0	0	0	0	0	NA	NA	0	NA	NA	NA	NA	NA	NA	NA	NA	283
Galerella_sanguinea	0	0	0	0	0	0	0	0	NA	NA	0	NA	NA	NA	NA	NA	NA	NA	NA	479
Galictis_cuja	0	0	0	0	0	0	0	0	NA	NA	0	Yes	No	No	0	0	0	1850	1850	399
Galidia_elegans	0	0	0	0	0	0	0	0	NA	NA	0	NA	NA	NA	NA	NA	NA	NA	NA	305
Gazella_bennettii	0	0	0	0	0	0	0	0	NA	NA	0	No	No	Yes	1	0	1	23300	20800	204
Gazella_cuvieri	0	0	0	0	0	0	0	0	NA	NA	0	No	No	Yes	1	0	1	29400	20400	279
Gazella_dorcas	0	0	0	0	0	0	0	0	NA	NA	0	No	No	Yes	1	0	1	16500	12600	869
Gazella_gazella	0	0	0	0	0	0	0	0	NA	NA	0	No	No	Yes	1	0	1	23300	20800	1170
Gazella_subgutturosa	0	0	0	0	0	0	0	0	NA	NA	0	No	No	Yes	1	0	1	27300	23000	951
Genetta_genetta	0	0	0	0	0	0	0	0	NA	NA	0	Yes	No	No	0	0	0	1698	1506	1770
Genetta_pardina	0	0	0	0	0	0	0	0	NA	NA	0	Yes	No	No	0	0	0	3100	3100	55
Genetta_poensis	0	0	0	0	0	0	0	0	NA	NA	0	Yes	No	No	0	0	0	NA	NA	16
Genetta_servalina	0	0	0	0	0	0	0	0	NA	NA	0	Yes	No	No	0	0	0	NA	NA	132
Genetta_tigrina	0	0	0	0	0	0	0	0	NA	NA	0	Yes	No	No	0	0	0	1850	1650	490
Geocapromys_ingrahami	0	0	0	0	0	0	0	0	NA	NA	0	NA	NA	NA	NA	NA	NA	NA	NA	128
Geomys_attwateri	0	0	0	0	0	0	0	0	NA	NA	0	NA	NA	NA	NA	NA	NA	NA	NA	230
Geomys_breviceps	0	0	0	0	0	0	0	0	NA	NA	0	NA	NA	NA	NA	NA	NA	NA	NA	239
Geomys_bursarius	0	0	0	0	0	0	0	0	NA	NA	0	Yes	No	No	1	0	1	190	140	513
Georychus_capensis	0	0	0	0	0	0	0	0	NA	NA	0	Yes	No	No	1	1	1	184	177	520
Geoxus_valdivianus	0	0	0	0	0	0	0	0	NA	NA	0	Yes	No	No	0	0	0	32	31	40
Gerbilliscus_kempi	0	0	0	0	0	0	0	0	NA	NA	0	NA	NA	NA	NA	NA	NA	NA	NA	29
Gerbilliscus_leucogaster	0	0	0	0	0	0	0	0	NA	NA	0	Yes	No	No	0	0	0	129	129	72
Gerbilliscus_robustus	0	0	0	0	0	0	0	0	NA	NA	0	Yes	No	No	0	0	0	152	152	17
Gerbillurus_paeba	0	0	0	0	0	0	0	0	NA	NA	0	Yes	No	No	0	0	0	26	26	292
Gerbillurus_tytonis	0	0	0	0	0	0	0	0	NA	NA	0	NA	NA	NA	NA	NA	NA	NA	NA	76
Gerbillurus_vallinus	0	0	0	0	0	0	0	0	NA	NA	0	Yes	No	No	0	0	0	34.7	34.7	39
Gerbillus_andersoni	0	0	0	0	0	0	0	0	NA	NA	0	Yes	No	No	0	0	0	25	25	182
Gerbillus_cheesmani	0	0	0	0	0	0	0	0	NA	NA	0	Yes	No	No	0	0	0	28	28	41
Gerbillus_dasyurus	0	0	0	0	0	0	0	0	NA	NA	0	Yes	No	No	0	0	0	22.4	21.3	284
Gerbillus_gerbillus	0	0	0	0	0	0	0	0	NA	NA	0	Yes	No	No	0	0	0	23	21	206
Gerbillus_henleyi	0	0	0	0	0	0	0	0	NA	NA	0	Yes	No	No	0	0	0	9.7	10	73
Gerbillus_mesopotamiae	0	0	0	0	0	0	0	0	NA	NA	0	Yes	No	No	0	0	0	NA	NA	7
Gerbillus_nanus	0	0	0	0	0	0	0	0	NA	NA	0	Yes	No	No	0	0	0	22.3	22.6	163
Gerbillus_pusillus	0	0	0	0	0	0	0	0	NA	NA	0	Yes	No	No	0	0	0	NA	NA	54
Gerbillus_pyramidum	0	0	0	0	0	0	0	0	NA	NA	0	Yes	No	No	0	0	0	40.1	36.9	227
Giraffa_camelopardalis	1	1	0	1	1	1	0	0	Primary	Wild	1	No	No	Yes	1	0	1	1190000	814300	3590
Glaucomys_sabrinus	0	0	0	0	0	0	0	0	NA	NA	0	Yes	No	No	0	0	0	142	141	915
Glaucomys_volans	0	0	0	0	0	0	0	0	NA	NA	0	Yes	No	No	1	1	0	53	57	868
Glis_glis	0	0	0	0	0	0	0	0	NA	NA	0	Yes	No	No	0	0	0	140	140	1200
Globicephala_macrorhynchus	0	0	0	0	0	0	0	0	NA	NA	0	No	No	Yes	0	0	0	3600000	2000000	1590
Globicephala_melas	0	0	0	0	0	0	0	0	NA	NA	0	No	No	Yes	0	0	0	3800000	1800000	2650
Glossophaga_longirostris	0	0	0	0	0	0	0	0	NA	NA	0	Yes	No	No	0	0	0	12	12	160
Glossophaga_soricina	0	0	0	0	0	0	0	0	NA	NA	0	Yes	No	No	1	1	1	9.5	9.6	1420
Golunda_ellioti	0	0	0	0	0	0	0	0	NA	NA	0	Yes	No	No	0	0	0	53.7	41.7	126
Gorilla_beringei	1	1	0	1	1	1	1	0	Primary	Wild	1	No	No	Yes	1	0	1	160	100	3100
Gorilla_gorilla	1	1	0	1	1	1	1	0	Primary	Wild	1	No	No	Yes	1	0	1	169300	75700	9750
Gracilinanus_agilis	0	0	0	0	0	0	0	0	NA	NA	0	Yes	No	No	0	0	0	18.5	13	196
Grammomys_dolichurus	0	0	0	0	0	0	0	0	NA	NA	0	NA	NA	NA	NA	NA	NA	NA	NA	143
Grampus_griseus	0	0	0	0	0	0	0	0	NA	NA	0	No	No	Yes	0	0	0	460000	342500	2750
Graomys_centralis	0	0	0	0	0	0	0	0	NA	NA	0	Yes	No	No	0	0	0	NA	NA	6
Graomys_griseoflavus	0	0	0	0	0	0	0	0	NA	NA	0	Yes	No	No	0	0	0	NA	NA	115
Graphiurus_murinus	0	0	0	0	0	0	0	0	NA	NA	0	Yes	No	No	0	0	0	NA	NA	233
Gulo_gulo	0	0	0	0	0	0	0	0	NA	NA	0	Yes	No	No	1	1	1	14180	9410	3050
Gymnobelideus_leadbeateri	0	0	0	0	0	0	0	0	NA	NA	0	NA	NA	NA	NA	NA	NA	NA	NA	892
Halichoerus_grypus	1	1	1	1	1	1	0	1	Primary	Wild	1	No	No	Yes	1	0	1	233000	155000	6980
Hapalemur_griseus	0	0	0	0	0	0	0	0	NA	NA	0	No	No	Yes	0	0	0	987	903	953
Helarctos_malayanus	0	0	0	0	0	0	0	0	NA	NA	0	Yes	No	No	1	0	1	60000	55000	1110
Heliophobius_argenteocinereus	0	0	0	0	0	0	0	0	NA	NA	0	NA	NA	NA	NA	NA	NA	NA	NA	459
Heliosciurus_rufobrachium	0	0	0	0	0	0	0	0	NA	NA	0	Yes	No	No	0	0	0	380	361	114
Helogale_parvula	1	1	0	0	0	1	0	0	Primary	Wild	1	No	Yes	No	0	0	0	282	277	1070
Hemibelideus_lemuroides	0	0	0	0	0	0	0	0	NA	NA	0	NA	NA	NA	NA	NA	NA	NA	NA	220
Hemiechinus_auritus	1	0	0	1	1	1	0	0	Moderate	Captivity	1	Yes	No	No	0	0	0	376	312	276
Hemitragus_jemlahicus	0	0	1	0	0	0	0	0	Incidental	Wild	1	No	No	Yes	0	0	0	103300	56000	577
Herpestes_edwardsii	0	0	0	0	0	0	0	0	NA	NA	0	Yes	No	No	0	0	0	75	73	204
Herpestes_ichneumon	0	0	0	0	0	0	0	0	NA	NA	0	Yes	No	No	0	0	0	2417	2145	887
Herpestes_javanicus	0	0	0	0	0	0	0	0	NA	NA	0	Yes	No	No	0	0	0	61	60	712
Herpestes_naso	0	0	0	0	0	0	0	0	NA	NA	0	Yes	No	No	0	0	0	3200	1350	82
Herpestes_pulverulentus	0	0	0	0	0	0	0	0	NA	NA	0	Yes	No	No	0	0	0	965	695	82
Herpestes_sanguineus	0	0	0	0	0	0	0	0	NA	NA	0	Yes	No	No	0	0	0	576	421	253
Herpestes_smithii	0	0	0	0	0	0	0	0	NA	NA	0	Yes	No	No	0	0	0	85	82	77
Herpestes_vitticollis	0	0	0	0	0	0	0	0	NA	NA	0	Yes	No	No	0	0	0	3400	2700	66
Heterocephalus_glaber	0	1	0	1	0	1	0	0	Incidental	Captivity	1	No	Yes	No	1	1	0	45.8	46.6	2170
Heterohyrax_brucei	0	0	0	0	0	0	0	0	NA	NA	0	No	No	Yes	0	0	0	3000	3000	367
Heteromys_anomalus	0	0	0	0	0	0	0	0	NA	NA	0	NA	NA	NA	NA	NA	NA	NA	NA	150
Heteromys_desmarestianus	0	0	0	0	0	0	0	0	NA	NA	0	NA	NA	NA	NA	NA	NA	NA	NA	396
Hippocamelus_antisensis	0	0	0	0	0	0	0	0	NA	NA	0	NA	NA	NA	NA	NA	NA	NA	NA	387
Hippocamelus_bisulcus	0	0	0	0	0	0	0	0	NA	NA	0	No	No	Yes	1	0	1	65000	55000	314
Hippopotamus_amphibius	0	0	0	0	0	0	0	0	NA	NA	0	No	No	Yes	1	0	1	1461400	1303700	2160
Hipposideros_armiger	0	0	0	0	0	0	0	0	NA	NA	0	Yes	No	No	0	0	0	45	42	340
Hipposideros_commersoni	0	0	0	0	0	0	0	0	NA	NA	0	Yes	No	No	0	0	0	NA	NA	261
Hippotragus_equinus	1	0	0	1	1	1	0	0	Incidental	Wild	1	No	No	Yes	0	0	0	274400	256400	1100
Hippotragus_niger	0	0	0	0	0	0	0	0	NA	NA	0	No	No	Yes	1	0	1	235200	216600	1180
Holochilus_brasiliensis	0	0	0	0	0	0	0	0	NA	NA	0	Yes	No	No	0	0	0	NA	NA	174
Holochilus_chacarius	0	0	0	0	0	0	0	0	NA	NA	0	Yes	No	No	0	0	0	NA	NA	33
Holochilus_sciureus	0	0	0	0	0	0	0	0	NA	NA	0	Yes	No	No	0	0	0	164	131	200
Hoolock_hoolock	0	0	0	0	0	0	0	0	NA	NA	0	No	Yes	No	0	0	0	6900	6100	1669
Hyaena_brunnea	0	0	0	0	0	0	0	0	NA	NA	0	No	No	Yes	1	1	1	52000	52000	1410
Hyaena_hyaena	0	0	0	0	0	0	0	0	NA	NA	0	Yes	No	No	1	1	0	3350	3000	2230
Hybomys_trivirgatus	0	0	0	0	0	0	0	0	NA	NA	0	NA	NA	NA	NA	NA	NA	NA	NA	38
Hydrochoerus_hydrochaeris	0	0	0	0	0	0	0	0	NA	NA	0	No	No	Yes	0	0	0	54100	62000	1390
Hydromys_chrysogaster	0	0	0	0	0	0	0	0	NA	NA	0	Yes	No	No	0	0	0	897	700	588
Hydropotes_inermis	0	0	0	0	0	0	0	0	NA	NA	0	Yes	No	No	1	0	1	12200	13300	533
Hydrurga_leptonyx	0	0	0	0	0	0	0	0	NA	NA	0	NA	NA	NA	NA	NA	NA	324000	367000	2070
Hyemoschus_aquaticus	0	0	0	0	0	0	0	0	NA	NA	0	Yes	No	No	0	0	0	9800	12000	285
Hylaeamys_megacephalus	0	0	0	0	0	0	0	0	NA	NA	0	Yes	No	No	0	0	0	NA	NA	61
Hylobates_agilis	0	0	0	0	0	0	0	0	NA	NA	0	No	Yes	No	1	0	1	5880	5820	719
Hylobates_albibarbis	0	0	0	0	0	0	0	0	NA	NA	0	No	Yes	No	1	0	1	6500	6000	296
Hylobates_klossii	0	0	0	0	0	0	0	0	NA	NA	0	NA	NA	NA	NA	NA	NA	NA	NA	708
Hylobates_lar	0	1	0	0	1	1	0	0	Moderate	Wild	1	No	Yes	No	1	0	1	5900	5340	3250
Hylobates_moloch	0	0	0	0	0	0	0	0	NA	NA	0	NA	NA	NA	NA	NA	NA	NA	NA	1220
Hylobates_muelleri	0	0	0	0	0	0	0	0	NA	NA	0	NA	NA	NA	NA	NA	NA	NA	NA	965
Hylobates_pileatus	0	0	0	0	0	0	0	0	NA	NA	0	NA	NA	NA	NA	NA	NA	NA	NA	841
Hylochoerus_meinertzhageni	0	0	0	0	0	0	0	0	NA	NA	0	No	Yes	No	1	0	1	210000	167000	291
Hylomys_suillus	0	0	0	0	0	0	0	0	NA	NA	0	NA	NA	NA	NA	NA	NA	NA	NA	128
Hylopetes_nigripes	0	0	0	0	0	0	0	0	NA	NA	0	Yes	No	No	0	0	0	268	273	13
Hypogeomys_antimena	0	0	0	0	0	0	0	0	NA	NA	0	No	Yes	No	0	0	0	NA	NA	211
Hypsiprymnodon_moschatus	0	0	0	0	0	0	0	0	NA	NA	0	NA	NA	NA	NA	NA	NA	529	511	302
Hystrix_africaeaustralis	0	0	0	0	0	0	0	0	NA	NA	0	No	Yes	No	0	0	0	25000	27000	642
Hystrix_brachyura	0	0	0	0	0	0	0	0	NA	NA	0	No	Yes	No	0	0	0	NA	NA	360
Hystrix_cristata	0	0	0	0	0	0	0	0	NA	NA	0	No	Yes	No	0	0	0	10100	11400	783
Hystrix_indica	0	0	0	0	0	0	0	0	NA	NA	0	No	Yes	No	0	0	0	NA	NA	866
Hystrix_pumila	0	0	0	0	0	0	0	0	NA	NA	0	No	Yes	No	0	0	0	NA	NA	19
Ichneumia_albicauda	0	0	0	0	0	0	0	0	NA	NA	0	Yes	No	No	0	0	0	4050	4050	395
Ictonyx_striatus	0	0	0	0	0	0	0	0	NA	NA	0	Yes	No	No	0	0	0	1001	666	406
Idiurus_macrotis	0	0	0	0	0	0	0	0	NA	NA	0	NA	NA	NA	NA	NA	NA	NA	NA	NA
Indri_indri	0	0	0	0	0	0	0	0	NA	NA	0	NA	NA	NA	NA	NA	NA	NA	NA	1780
Inia_geoffrensis	0	1	0	0	1	1	0	0	Moderate	Captivity	1	NA	NA	NA	NA	NA	NA	NA	NA	2710
Inia_humboldtiana	0	1	0	0	1	1	0	0	Moderate	Captivity	1	NA	NA	NA	NA	NA	NA	NA	NA	3
Irenomys_tarsalis	0	0	0	0	0	0	0	0	NA	NA	0	Yes	No	No	0	0	0	44	42	76
Isoodon_auratus	0	0	0	0	0	0	0	0	NA	NA	0	Yes	No	No	0	0	0	NA	NA	209
Isoodon_macrourus	0	0	0	0	0	0	0	0	NA	NA	0	NA	NA	NA	NA	NA	NA	NA	NA	1230
Isoodon_obesulus	0	0	0	0	0	0	0	0	NA	NA	0	Yes	No	No	1	0	1	614	476	1020
Jaculus_jaculus	0	0	0	0	0	0	0	0	NA	NA	0	Yes	No	No	0	0	0	55.5	63.5	412
Kerodon_rupestris	0	1	0	1	0	1	0	0	Incidental	Wild	1	No	No	Yes	1	1	0	950	950	245
Kobus_defassa	1	0	1	1	0	1	0	0	Primary	Wild	1	NA	NA	NA	NA	NA	NA	NA	NA	827
Kobus_ellipsiprymnus	1	0	1	1	0	1	0	0	Primary	Wild	1	No	No	Yes	1	0	1	236800	187300	1570
Kobus_kob	1	0	1	1	0	1	0	0	Primary	Wild	1	No	No	Yes	1	0	1	97500	61900	600
Kobus_leche	1	0	1	1	0	1	0	0	Primary	Wild	1	No	No	Yes	0	0	0	104300	78700	626
Kobus_megaceros	0	0	0	0	0	0	0	0	NA	NA	0	NA	NA	NA	NA	NA	NA	NA	NA	177
Kobus_vardonii	1	0	1	1	0	1	0	0	Primary	Wild	1	No	No	Yes	0	0	0	76000	63500	118
Kogia_breviceps	0	0	0	0	0	0	0	0	NA	NA	0	No	No	Yes	0	0	0	336	325	1110
Lagenorhynchus_acutus	0	0	0	0	0	0	0	0	NA	NA	0	No	No	Yes	0	0	0	275	243	952
Lagenorhynchus_albirostris	0	0	0	0	0	0	0	0	NA	NA	0	No	No	Yes	0	0	0	NA	NA	1050
Lagenorhynchus_australis	0	0	0	0	0	0	0	0	NA	NA	0	No	No	Yes	0	0	0	NA	NA	276
Lagenorhynchus_obliquidens	0	0	0	0	0	0	0	0	NA	NA	0	No	No	Yes	0	0	0	70833	68067	917
Lagenorhynchus_obscurus	0	0	0	0	0	0	0	0	NA	NA	0	No	No	Yes	0	0	0	89000	90000	1530
Lagidium_peruanum	0	0	0	0	0	0	0	0	NA	NA	0	NA	NA	NA	NA	NA	NA	NA	NA	166
Lagorchestes_conspicillatus	0	0	0	0	0	0	0	0	NA	NA	0	NA	NA	NA	NA	NA	NA	3000	3000	313
Lagorchestes_hirsutus	0	0	0	0	0	0	0	0	NA	NA	0	NA	NA	NA	NA	NA	NA	1220	1310	669
Lagostomus_maximus	0	0	0	0	0	0	0	0	NA	NA	0	No	No	Yes	0	0	0	630	400	566
Lagostrophus_fasciatus	0	0	0	0	0	0	0	0	NA	NA	0	NA	NA	NA	NA	NA	NA	NA	NA	277
Lagothrix_lagotricha	0	0	0	0	0	0	0	0	NA	NA	0	No	No	Yes	0	0	0	8335	5750	1080
Lagurus_lagurus	0	0	0	0	0	0	0	0	NA	NA	0	No	Yes	No	0	0	0	128	127	215
Lama_glama	0	0	0	0	0	0	0	0	NA	NA	0	NA	NA	NA	NA	NA	NA	NA	NA	3650
Lama_guanicoe	0	0	0	0	0	0	0	0	NA	NA	0	No	No	Yes	0	0	0	109500	99000	1630
Lasionycteris_noctivagans	0	0	0	0	0	0	0	0	NA	NA	0	No	No	Yes	0	0	0	62.7	62.8	1080
Lasiopodomys_brandtii	0	0	0	0	0	0	0	0	NA	NA	0	No	No	Yes	0	0	0	55	42	413
Lasiopodomys_mandarinus	0	0	0	0	0	0	0	0	NA	NA	0	No	No	Yes	0	0	0	55	42	130
Lasiorhinus_krefftii	0	0	0	0	0	0	0	0	NA	NA	0	NA	NA	NA	NA	NA	NA	NA	NA	766
Lasiorhinus_latifrons	0	0	0	0	0	0	0	0	NA	NA	0	NA	NA	NA	NA	NA	NA	NA	NA	911
Lasiurus_borealis	0	0	0	0	0	0	0	0	NA	NA	0	Yes	No	No	0	0	0	55.2	59.6	1170
Lasiurus_cinereus	0	0	0	0	0	0	0	0	NA	NA	0	Yes	No	No	0	0	0	23.44	30.02	1970
Lasiurus_ega	0	0	0	0	0	0	0	0	NA	NA	0	No	No	Yes	0	0	0	NA	NA	200
Lasiurus_seminolus	0	0	0	0	0	0	0	0	NA	NA	0	Yes	No	No	0	0	0	55.2	59.6	107
Lasiurus_xanthinus	0	0	0	0	0	0	0	0	NA	NA	0	Yes	No	No	0	0	0	NA	NA	43
Leggadina_forresti	0	0	0	0	0	0	0	0	NA	NA	0	Yes	No	No	0	0	0	NA	NA	103
Lemmiscus_curtatus	0	0	0	0	0	0	0	0	NA	NA	0	Yes	No	No	0	0	0	NA	NA	56
Lemmus_lemmus	0	0	0	0	0	0	0	0	NA	NA	0	Yes	No	No	0	0	0	64	69	925
Lemmus_trimucronatus	0	0	0	0	0	0	0	0	NA	NA	0	NA	NA	NA	NA	NA	NA	NA	NA	896
Lemniscomys_griselda	0	0	0	0	0	0	0	0	NA	NA	0	Yes	No	No	1	1	1	57.5	53	67
Lemniscomys_striatus	0	0	0	0	0	0	0	0	NA	NA	0	Yes	No	No	0	0	0	NA	NA	184
Lemur_catta	0	0	0	0	0	0	0	0	NA	NA	0	No	No	Yes	1	1	0	2210	2210	5920
Leontopithecus_chrysomelas	0	0	0	0	0	0	0	0	NA	NA	0	No	No	Yes	0	0	0	620	535	638
Leontopithecus_rosalia	1	1	0	0	0	1	0	0	Incidental	Wild	1	No	Yes	No	1	1	1	620	598	2700
Leopardus_colocolo	0	0	0	0	0	0	0	0	NA	NA	0	Yes	No	No	0	0	0	3900	4000	232
Leopardus_geoffroyi	0	0	0	0	0	0	0	0	NA	NA	0	Yes	No	No	0	0	0	4780	3570	342
Leopardus_pardalis	0	0	0	0	0	0	0	0	NA	NA	0	Yes	No	No	1	1	1	13500	9800	1930
Leopardus_tigrinus	0	0	0	0	0	0	0	0	NA	NA	0	Yes	No	No	0	0	0	2600	2200	623
Leopardus_wiedii	0	0	0	0	0	0	0	0	NA	NA	0	Yes	No	No	0	0	0	3600	3300	803
Leopoldamys_sabanus	0	0	0	0	0	0	0	0	NA	NA	0	Yes	No	No	0	0	0	NA	NA	177
Lepilemur_edwardsi	0	0	0	0	0	0	0	0	NA	NA	0	Yes	No	No	0	0	0	908	934	386
Lepilemur_leucopus	0	0	0	0	0	0	0	0	NA	NA	0	NA	NA	NA	NA	NA	NA	NA	NA	498
Lepilemur_microdon	0	0	0	0	0	0	0	0	NA	NA	0	NA	NA	NA	NA	NA	NA	NA	NA	153
Lepilemur_mustelinus	0	0	0	0	0	0	0	0	NA	NA	0	NA	NA	NA	NA	NA	NA	NA	NA	731
Lepilemur_ruficaudatus	0	0	0	0	0	0	0	0	NA	NA	0	NA	NA	NA	NA	NA	NA	NA	NA	569
Lepilemur_septentrionalis	0	0	0	0	0	0	0	0	NA	NA	0	NA	NA	NA	NA	NA	NA	NA	NA	211
Leptailurus_serval	0	0	0	0	0	0	0	0	NA	NA	0	Yes	No	No	0	0	0	11200	8500	627
Leptonychotes_weddellii	0	0	0	0	0	0	0	0	NA	NA	0	No	No	Yes	1	0	1	322000	348000	2150
Leptonycteris_yerbabuenae	0	0	0	0	0	0	0	0	NA	NA	0	No	No	Yes	0	0	0	26	25	287
Lepus_alleni	0	0	0	0	0	0	0	0	NA	NA	0	NA	NA	NA	NA	NA	NA	NA	NA	429
Lepus_americanus	0	0	0	0	0	0	0	0	NA	NA	0	Yes	No	No	0	0	0	1554	1429	2470
Lepus_arcticus	0	0	0	0	0	0	0	0	NA	NA	0	Yes	No	No	0	0	0	NA	NA	379
Lepus_brachyurus	0	0	0	0	0	0	0	0	NA	NA	0	Yes	No	No	0	0	0	NA	NA	102
Lepus_californicus	0	0	0	0	0	0	0	0	NA	NA	0	Yes	No	No	0	0	0	2300	2400	967
Lepus_callotis	0	0	0	0	0	0	0	0	NA	NA	0	NA	NA	NA	NA	NA	NA	NA	NA	170
Lepus_capensis	0	0	0	0	0	0	0	0	NA	NA	0	Yes	No	No	0	0	0	3540	3710	1360
Lepus_coreanus	0	0	0	0	0	0	0	0	NA	NA	0	NA	NA	NA	NA	NA	NA	NA	NA	51
Lepus_europaeus	0	0	0	0	0	0	0	0	NA	NA	0	Yes	No	No	0	0	0	3590	3660	4390
Lepus_flavigularis	0	0	0	0	0	0	0	0	NA	NA	0	Yes	No	No	0	0	0	2300	2700	61
Lepus_granatensis	0	0	0	0	0	0	0	0	NA	NA	0	Yes	No	No	0	0	0	2950	3300	452
Lepus_microtis	0	0	0	0	0	0	0	0	NA	NA	0	Yes	No	No	0	0	0	NA	NA	33
Lepus_nigricollis	0	0	0	0	0	0	0	0	NA	NA	0	Yes	No	No	0	0	0	NA	NA	381
Lepus_othus	0	0	0	0	0	0	0	0	NA	NA	0	Yes	No	No	0	0	0	NA	NA	46
Lepus_saxatilis	0	0	0	0	0	0	0	0	NA	NA	0	Yes	No	No	0	0	0	581	589	320
Lepus_sinensis	0	0	0	0	0	0	0	0	NA	NA	0	Yes	No	No	0	0	0	NA	NA	23
Lepus_timidus	0	0	0	0	0	0	0	0	NA	NA	0	Yes	No	No	0	0	0	2700	2900	2480
Lepus_tolai	0	0	0	0	0	0	0	0	NA	NA	0	Yes	No	No	0	0	0	NA	NA	76
Lepus_townsendii	0	0	0	0	0	0	0	0	NA	NA	0	Yes	No	No	0	0	0	2790	2930	167
Liomys_adspersus	0	0	0	0	0	0	0	0	NA	NA	0	NA	NA	NA	NA	NA	NA	NA	NA	54
Liomys_irroratus	0	0	0	0	0	0	0	0	NA	NA	0	Yes	No	No	0	0	0	55	42	54
Liomys_pictus	0	0	0	0	0	0	0	0	NA	NA	0	NA	NA	NA	NA	NA	NA	NA	NA	274
Liomys_salvini	0	0	0	0	0	0	0	0	NA	NA	0	NA	NA	NA	NA	NA	NA	NA	NA	219
Lipotes_vexillifer	0	0	0	0	0	0	0	0	NA	NA	0	Yes	No	No	0	0	0	216	253	686
Lissodelphis_borealis	0	0	0	0	0	0	0	0	NA	NA	0	No	No	Yes	0	0	0	307	229	323
Litocranius_walleri	0	0	0	0	0	0	0	0	NA	NA	0	No	No	Yes	0	0	0	35000	34300	421
Lobodon_carcinophaga	0	0	0	0	0	0	0	0	NA	NA	0	No	No	Yes	0	0	0	224000	227000	405
Lontra_canadensis	0	0	0	0	0	0	0	0	NA	NA	0	Yes	No	No	0	0	0	6430	4300	1250
Lontra_felina	0	0	0	0	0	0	0	0	NA	NA	0	Yes	No	No	0	0	0	4000	4000	314
Lontra_longicaudis	0	0	0	0	0	0	0	0	NA	NA	0	Yes	No	No	0	0	0	10000	7500	768
Lophiomys_imhausi	0	0	0	0	0	0	0	0	NA	NA	0	Yes	No	No	0	0	0	NA	NA	168
Lophocebus_albigena	1	0	0	0	0	1	0	0	Incidental	Wild	1	No	No	Yes	0	0	0	8250	6020	1010
Lophostoma_silvicolum	0	0	0	0	0	0	0	0	NA	NA	0	No	No	Yes	0	0	1	NA	NA	290
Lophuromys_flavopunctatus	0	0	0	0	0	0	0	0	NA	NA	0	Yes	No	No	0	0	0	NA	NA	103
Lophuromys_sikapusi	0	0	0	0	0	0	0	0	NA	NA	0	Yes	No	No	0	0	0	NA	NA	85
Loris_lydekkerianus	0	0	0	0	0	0	0	0	NA	NA	0	Yes	No	No	0	0	0	264	269	327
Loris_tardigradus	0	0	0	0	0	0	0	0	NA	NA	0	Yes	No	No	1	1	1	192	193	862
Loxodonta_africana	1	1	0	0	1	1	1	0	Moderate	Wild	1	No	No	Yes	1	0	1	5314000	2986000	11100
Loxodonta_cyclotis	1	1	0	0	1	1	1	0	Moderate	Wild	1	No	No	Yes	0	0	0	NA	NA	630
Loxodontomys_micropus	0	0	0	0	0	0	0	0	NA	NA	0	Yes	No	No	0	0	0	NA	NA	51
Lutra_lutra	0	0	0	0	0	0	0	0	NA	NA	0	Yes	No	No	1	1	1	10100	7000	6370
Lutra_maculicollis	0	0	0	0	0	0	0	0	NA	NA	0	Yes	No	No	0	0	0	5000	4000	273
Lutreolina_crassicaudata	0	0	0	0	0	0	0	0	NA	NA	0	Yes	No	No	0	0	0	662	490	233
Lutrogale_perspicillata	0	0	0	0	0	0	0	0	NA	NA	0	NA	NA	NA	NA	NA	NA	NA	NA	775
Lycalopex_culpaeus	0	0	0	0	0	0	0	0	NA	NA	0	NA	NA	NA	NA	NA	NA	NA	NA	854
Lycaon_pictus	0	0	0	0	0	0	0	0	NA	NA	0	No	Yes	No	1	1	1	28000	24000	6220
Lynx_canadensis	0	0	0	0	0	0	0	0	NA	NA	0	Yes	No	No	0	0	0	10000	8500	2000
Lynx_lynx	0	0	0	0	0	0	0	0	NA	NA	0	Yes	No	No	1	1	1	19600	17300	7530
Lynx_pardinus	0	0	0	0	0	0	0	0	NA	NA	0	Yes	No	No	1	1	1	12900	9300	1880
Lynx_rufus	0	0	0	0	0	0	0	0	NA	NA	0	Yes	No	No	1	1	1	12000	9000	3030
Macaca_arctoides	1	1	0	0	1	1	1	0	Primary	Wild	1	No	No	Yes	0	0	0	12200	8400	2660
Macaca_assamensis	0	0	0	0	0	0	0	0	NA	NA	0	No	No	Yes	0	0	0	11300	6900	999
Macaca_cyclopis	0	0	0	0	0	0	0	0	NA	NA	0	No	No	Yes	0	0	0	6000	4440	497
Macaca_fascicularis	1	1	0	0	1	1	1	0	Moderate	Wild	1	No	No	Yes	1	1	1	5900	4100	14500
Macaca_fuscata	1	1	0	1	1	1	1	0	Primary	Wild	1	No	No	Yes	1	1	1	1100	8030	9310
Macaca_leonina	0	0	0	0	0	0	0	0	NA	NA	0	No	No	Yes	0	0	0	7700	4400	287
Macaca_maura	1	1	0	0	0	1	0	0	Incidental	Wild	1	No	No	Yes	0	0	0	9720	6050	189
Macaca_mulatta	1	1	1	1	1	1	1	0	Primary	Wild	1	No	No	Yes	1	0	1	11000	8800	30300
Macaca_nemestrina	1	1	0	0	1	1	0	0	Moderate	Wild	1	No	No	Yes	1	0	1	11200	6500	5150
Macaca_nigra	1	1	0	0	1	1	0	0	Moderate	Wild	1	No	No	Yes	0	0	0	10400	6600	1470
Macaca_ochreata	0	0	0	0	0	0	0	0	NA	NA	0	NA	NA	NA	NA	NA	NA	NA	NA	NA
Macaca_radiata	1	1	0	0	1	1	1	0	Moderate	Wild	1	No	No	Yes	0	0	0	6670	3850	3210
Macaca_silenus	1	1	0	0	0	1	0	0	Incidental	Wild	1	No	No	Yes	0	0	0	7000	4000	1480
Macaca_sinica	0	0	0	0	0	0	0	0	NA	NA	0	No	No	Yes	1	0	1	5680	3200	926
Macaca_sylvanus	1	1	0	0	0	1	0	0	Incidental	Wild	1	No	No	Yes	1	1	0	11200	10000	3830
Macaca_thibetana	0	1	0	0	0	1	0	0	Incidental	Wild	1	No	No	Yes	1	0	1	15000	11000	798
Macaca_tonkeana	1	1	0	0	0	1	0	0	Incidental	Wild	1	No	No	Yes	0	0	0	6000	8600	1420
Macropus_agilis	0	1	0	0	0	1	0	0	Incidental	Wild	1	No	No	Yes	0	0	0	19000	11000	435
Macropus_antilopinus	0	0	0	0	0	0	0	0	NA	NA	0	NA	NA	NA	NA	NA	NA	NA	NA	NA
Macropus_dorsalis	0	0	0	0	0	0	0	0	NA	NA	0	NA	NA	NA	NA	NA	NA	16000	6500	NA
Macropus_eugenii	0	0	1	0	0	0	0	0	Incidental	Wild	1	No	No	Yes	0	0	0	7500	5500	2940
Macropus_fuliginosus	0	1	0	0	0	1	0	0	Incidental	Wild	1	No	No	Yes	0	0	0	53500	27500	1010
Macropus_giganteus	1	1	1	1	1	1	1	0	Moderate	Wild	1	No	No	Yes	1	0	1	66000	32000	2360
Macropus_irma	0	0	0	0	0	0	0	0	NA	NA	0	NA	NA	NA	NA	NA	NA	NA	NA	NA
Macropus_parryi	1	1	1	1	1	1	1	0	Moderate	Wild	1	NA	NA	NA	NA	NA	NA	16000	11000	NA
Macropus_robustus	0	0	1	0	0	0	0	0	Incidental	Wild	1	No	No	Yes	0	0	0	49000	24000	1040
Macropus_rufogriseus	1	1	1	1	1	1	1	0	Moderate	Wild	1	No	No	Yes	1	0	1	19700	14000	1390
Macropus_rufus	0	1	0	0	0	1	0	0	Incidental	Wild	1	No	No	Yes	1	0	1	66000	32000	1640
Macroscelides_proboscideus	0	0	0	0	0	0	0	0	NA	NA	0	No	Yes	No	0	0	0	45	45	199
Macrotis_lagotis	0	0	0	0	0	0	0	0	NA	NA	0	Yes	No	No	0	0	0	1705	751	811
Macrotus_waterhousii	0	0	0	0	0	0	0	0	NA	NA	0	No	No	Yes	0	0	0	23.3	23.3	155
Madoqua_guentheri	0	0	0	0	0	0	0	0	NA	NA	0	NA	NA	NA	NA	NA	NA	NA	NA	NA
Madoqua_kirkii	0	0	0	0	0	0	0	0	NA	NA	0	No	Yes	No	0	0	0	4600	5100	510
Makalata_didelphoides	0	0	0	0	0	0	0	0	NA	NA	0	NA	NA	NA	NA	NA	NA	NA	NA	NA
Malacomys_edwardsi	0	0	0	0	0	0	0	0	NA	NA	0	NA	NA	NA	NA	NA	NA	NA	NA	NA
Mandrillus_leucophaeus	0	0	0	0	0	0	0	0	NA	NA	0	No	No	Yes	0	0	0	17000	10000	633
Mandrillus_sphinx	1	1	0	0	0	1	0	0	Incidental	Captivity	1	No	No	Yes	1	1	0	31600	12900	2250
Manis_crassicaudata	0	0	0	0	0	0	0	0	NA	NA	0	Yes	No	No	0	0	0	10927	9800	348
Manis_culionensis	0	0	0	0	0	0	0	0	NA	NA	0	Yes	No	No	0	0	0	2000	2000	86
Manis_javanica	0	0	0	0	0	0	0	0	NA	NA	0	Yes	No	No	0	0	0	4900	3660	593
Manis_pentadactyla	0	0	0	0	0	0	0	0	NA	NA	0	Yes	No	No	0	0	0	3400	3450	433
Marmosa_murina	0	0	0	0	0	0	0	0	NA	NA	0	Yes	No	No	0	0	0	88	58	131
Marmosa_robinsoni	0	0	0	0	0	0	0	0	NA	NA	0	Yes	No	No	0	0	0	95	50	267
Marmosops_fuscatus	0	0	0	0	0	0	0	0	NA	NA	0	NA	NA	NA	NA	NA	NA	NA	NA	NA
Marmosops_noctivagus	0	0	0	0	0	0	0	0	NA	NA	0	NA	NA	NA	NA	NA	NA	NA	NA	NA
Marmosops_parvidens	0	0	0	0	0	0	0	0	NA	NA	0	NA	NA	NA	NA	NA	NA	NA	NA	NA
Marmosops_paulensis	0	0	0	0	0	0	0	0	NA	NA	0	Yes	No	No	0	0	0	45	33	59
Marmota_bobak	0	0	0	0	0	0	0	0	NA	NA	0	No	Yes	No	1	1	1	4033	3875	165
Marmota_caligata	1	0	0	0	1	1	0	0	Moderate	Wild	1	No	No	Yes	0	0	0	6350	6350	435
Marmota_caudata	0	0	0	0	0	0	0	0	NA	NA	0	No	No	Yes	0	0	0	3978	5000	179
Marmota_flaviventris	1	0	0	0	0	1	0	0	Incidental	Captivity	1	No	No	Yes	1	1	1	3900	2800	1830
Marmota_himalayana	0	0	0	0	0	0	0	0	NA	NA	0	No	No	Yes	0	0	0	6607	6608	199
Marmota_marmota	0	0	0	0	0	0	0	0	NA	NA	0	No	No	Yes	1	1	1	4303	3324	1950
Marmota_monax	0	0	0	0	0	0	0	0	NA	NA	0	No	No	Yes	0	0	0	3100	3080	1440
Marmota_olympus	1	0	0	0	1	1	0	0	Moderate	Wild	1	Yes	No	No	0	0	0	1900	1400	135
Marmota_sibirica	0	0	0	0	0	0	0	0	NA	NA	0	No	No	Yes	0	0	0	6500	6500	141
Marmota_vancouverensis	0	0	0	0	0	0	0	0	NA	NA	0	No	No	Yes	0	0	0	695	661	235
Martes_americana	0	0	0	0	0	0	0	0	NA	NA	0	Yes	No	No	0	0	0	995	661	2000
Martes_flavigula	0	0	0	0	0	0	0	0	NA	NA	0	Yes	No	No	0	0	0	2500	2500	603
Martes_foina	0	0	0	0	0	0	0	0	NA	NA	0	Yes	No	No	0	0	0	1830	1450	2670
Martes_martes	1	1	0	0	0	0	0	0	Incidental	Wild	1	Yes	No	No	0	0	0	1660	1380	3180
Martes_melampus	0	0	0	0	0	0	0	0	NA	NA	0	Yes	No	No	0	0	0	1560	1010	228
Martes_pennanti	0	0	0	0	0	0	0	0	NA	NA	0	Yes	No	No	1	1	1	4600	2500	1140
Martes_zibellina	0	0	0	0	0	0	0	0	NA	NA	0	Yes	No	No	0	0	0	1350	1030	358
Mastacomys_fuscus	0	0	0	0	0	0	0	0	NA	NA	0	Yes	No	No	0	0	0	138	129	236
Mastomys_erythroleucus	0	0	0	0	0	0	0	0	NA	NA	0	NA	NA	NA	NA	NA	NA	NA	NA	NA
Mastomys_natalensis	0	0	0	0	0	0	0	0	NA	NA	0	Yes	No	No	1	1	1	52	37	1580
Maxomys_surifer	0	0	0	0	0	0	0	0	NA	NA	0	Yes	No	No	0	0	0	150	150	177
Maxomys_whiteheadi	0	0	0	0	0	0	0	0	NA	NA	0	Yes	No	No	0	0	0	54	49	96
Mazama_americana	0	0	0	0	0	0	0	0	NA	NA	0	Yes	No	No	0	0	0	32500	29100	936
Mazama_gouazoubira	0	0	0	0	0	0	0	0	NA	NA	0	Yes	No	No	0	0	0	15800	20600	626
Mazama_pandora	0	0	0	0	0	0	0	0	NA	NA	0	Yes	No	No	0	0	0	15800	20600	62
Megaderma_lyra	0	0	0	0	0	0	0	0	NA	NA	0	No	No	Yes	1	1	1	37	38	927
Megaptera_novaeangliae	0	0	0	0	0	0	0	0	NA	NA	0	Yes	No	No	1	0	1	24110000	26690000	8840
Meles_meles	0	0	0	0	0	0	0	0	NA	NA	0	No	No	Yes	0	0	0	11600	10100	9060
Mellivora_capensis	0	0	0	0	0	0	0	0	NA	NA	0	Yes	No	No	0	0	0	12000	12000	1240
Melogale_moschata	0	0	0	0	0	0	0	0	NA	NA	0	Yes	No	No	0	0	0	1200	1080	208
Melomys_cervinipes	0	0	0	0	0	0	0	0	NA	NA	0	NA	NA	NA	NA	NA	NA	NA	NA	NA
Melursus_ursinus	0	0	0	0	0	0	0	0	NA	NA	0	Yes	No	No	1	0	1	110000	75000	895
Menetes_berdmorei	0	0	0	0	0	0	0	0	NA	NA	0	Yes	No	No	0	0	0	176	172	67
Mephitis_macroura	0	0	0	0	0	0	0	0	NA	NA	0	Yes	No	No	0	0	0	890	720	151
Mephitis_mephitis	0	0	0	0	0	0	0	0	NA	NA	0	Yes	No	No	0	0	0	2810	2000	1970
Meriones_crassus	0	0	0	0	0	0	0	0	NA	NA	0	Yes	No	No	1	1	1	75	67	334
Meriones_hurrianae	0	0	0	0	0	0	0	0	NA	NA	0	Yes	No	No	0	0	0	85	60	288
Meriones_libycus	0	0	0	0	0	0	0	0	NA	NA	0	Yes	No	No	1	1	1	101	99	325
Meriones_meridianus	0	0	0	0	0	0	0	0	NA	NA	0	Yes	No	No	0	0	0	126	119	212
Meriones_persicus	0	0	0	0	0	0	0	0	NA	NA	0	Yes	No	No	0	0	0	NA	NA	138
Meriones_sacramenti	0	0	0	0	0	0	0	0	NA	NA	0	Yes	No	No	0	0	0	NA	NA	25
Meriones_tamariscinus	0	0	0	0	0	0	0	0	NA	NA	0	Yes	No	No	0	0	0	159	149	65
Meriones_tristrami	0	0	0	0	0	0	0	0	NA	NA	0	Yes	No	No	1	1	1	119	94	181
Meriones_unguiculatus	0	0	0	0	0	0	0	0	NA	NA	0	No	No	Yes	1	1	1	67	65	4820
Mesechinus_dauuricus	0	0	0	0	0	0	0	0	NA	NA	0	Yes	No	No	0	0	0	1061	1003	29
Mesocricetus_auratus	1	0	0	0	0	1	0	0	Incidental	Captivity	1	Yes	No	No	0	0	0	NA	NA	7250
Mesoplodon_densirostris	0	0	0	0	0	0	0	0	NA	NA	0	Yes	No	No	0	0	0	739	732	1540
Mesoplodon_grayi	0	0	0	0	0	0	0	0	NA	NA	0	Yes	No	No	0	0	0	NA	NA	205
Mesoplodon_hectori	0	0	0	0	0	0	0	0	NA	NA	0	Yes	No	No	0	0	0	NA	NA	140
Mesoplodon_layardii	0	0	0	0	0	0	0	0	NA	NA	0	Yes	No	No	0	0	0	NA	NA	196
Metachirus_nudicaudatus	0	0	0	0	0	0	0	0	NA	NA	0	Yes	No	No	0	0	0	480	350	330
Micaelamys_namaquensis	0	0	0	0	0	0	0	0	NA	NA	0	NA	NA	NA	NA	NA	NA	NA	NA	NA
Micoureus_demerarae	0	0	0	0	0	0	0	0	NA	NA	0	NA	NA	NA	NA	NA	NA	NA	NA	NA
Micoureus_paraguayanus	0	0	0	0	0	0	0	0	NA	NA	0	NA	NA	NA	NA	NA	NA	NA	NA	NA
Microcavia_australis	1	1	0	1	1	1	1	1	Moderate	Wild	1	No	No	Yes	1	0	1	220	210	269
Microcebus_murinus	0	0	0	0	0	0	0	0	NA	NA	0	No	No	Yes	1	1	1	31	30	3730
Microcebus_rufus	0	0	0	0	0	0	0	0	NA	NA	0	Yes	No	No	0	0	0	43	42	608
Micromys_minutus	0	0	0	0	0	0	0	0	NA	NA	0	Yes	No	No	0	0	0	6	6	1050
Microtus_agrestis	0	0	0	0	0	0	0	0	NA	NA	0	Yes	No	No	1	0	0	30.8	25.9	5960
Microtus_arvalis	0	0	0	0	0	0	0	0	NA	NA	0	No	No	Yes	0	0	0	27	22	4140
Microtus_cabrerae	0	0	0	0	0	0	0	0	NA	NA	0	No	No	Yes	0	0	0	52	52	310
Microtus_californicus	0	0	0	0	0	0	0	0	NA	NA	0	Yes	No	No	0	0	0	43	34	1240
Microtus_canicaudus	0	0	0	0	0	0	0	0	NA	NA	0	Yes	No	No	0	0	0	24.2	21.2	280
Microtus_duodecimcostatus	0	0	0	0	0	0	0	0	NA	NA	0	No	Yes	No	0	0	0	21.6	22.3	183
Microtus_fortis	0	0	0	0	0	0	0	0	NA	NA	0	No	Yes	No	0	0	0	140	127	159
Microtus_gregalis	0	0	0	0	0	0	0	0	NA	NA	0	No	Yes	No	0	0	0	23	22	232
Microtus_guentheri	0	0	0	0	0	0	0	0	NA	NA	0	No	Yes	No	0	0	0	39	45	235
Microtus_irani	0	0	0	0	0	0	0	0	NA	NA	0	No	Yes	No	0	0	0	NA	NA	12
Microtus_levis	0	0	0	0	0	0	0	0	NA	NA	0	No	Yes	No	0	0	0	38.9	38.9	114
Microtus_longicaudus	0	0	0	0	0	0	0	0	NA	NA	0	Yes	No	No	0	0	0	39	40	260
Microtus_lusitanicus	0	0	0	0	0	0	0	0	NA	NA	0	Yes	No	No	0	0	0	14	15	107
Microtus_mexicanus	0	0	0	0	0	0	0	0	NA	NA	0	Yes	No	No	0	0	0	110	108	90
Microtus_mongolicus	0	0	0	0	0	0	0	0	NA	NA	0	Yes	No	No	0	0	0	NA	NA	8
Microtus_montanus	0	0	0	0	0	0	0	0	NA	NA	0	Yes	No	No	0	0	0	27	23	1680
Microtus_ochrogaster	0	0	0	0	0	0	0	0	NA	NA	0	No	Yes	No	0	0	0	32.6	30.3	6140
Microtus_oeconomus	0	0	0	0	0	0	0	0	NA	NA	0	No	No	Yes	0	0	0	29	24	2170
Microtus_oregoni	0	0	0	0	0	0	0	0	NA	NA	0	Yes	No	No	0	0	0	20	19	187
Microtus_pennsylvanicus	0	0	0	0	0	0	0	0	NA	NA	0	No	No	Yes	0	0	0	28.7	25.8	5910
Microtus_pinetorum	0	0	0	0	0	0	0	0	NA	NA	0	No	Yes	No	1	0	1	22	25	867
Microtus_richardsoni	0	0	0	0	0	0	0	0	NA	NA	0	NA	NA	NA	NA	NA	NA	NA	NA	NA
Microtus_socialis	0	0	0	0	0	0	0	0	NA	NA	0	No	No	Yes	0	0	0	29	27	240
Microtus_subterraneus	0	0	0	0	0	0	0	0	NA	NA	0	Yes	No	No	0	0	0	NA	NA	211
Microtus_thomasi	0	0	0	0	0	0	0	0	NA	NA	0	Yes	No	No	0	0	0	NA	NA	29
Microtus_townsendii	0	0	0	0	0	0	0	0	NA	NA	0	No	No	Yes	0	0	0	54	41	1220
Microtus_xanthognathus	0	0	0	0	0	0	0	0	NA	NA	0	NA	NA	NA	NA	NA	NA	NA	NA	NA
Millardia_meltada	0	0	0	0	0	0	0	0	NA	NA	0	No	No	Yes	0	0	0	68	66.8	182
Miniopterus_schreibersii	0	1	0	0	1	0	0	0	Moderate	Wild	1	Yes	No	No	0	0	0	58	58	1690
Miopithecus_ogouensis	0	0	0	0	0	0	0	0	NA	NA	0	No	No	Yes	0	0	0	NA	NA	50
Miopithecus_talapoin	1	1	0	0	0	1	0	0	Moderate	Wild	1	No	No	Yes	1	1	0	1380	1120	1010
Mirounga_angustirostris	1	1	1	1	1	1	0	1	Primary	Wild	1	No	No	Yes	1	1	1	2300000	900000	3680
Mirounga_leonina	0	0	0	0	0	0	0	0	NA	NA	0	No	No	Yes	1	0	1	3200000	900000	4460
Mirza_coquereli	0	0	0	0	0	0	0	0	NA	NA	0	Yes	No	No	0	0	0	304	326	443
Mogera_insularis	0	0	0	0	0	0	0	0	NA	NA	0	Yes	No	No	0	0	0	NA	NA	15
Mogera_wogura	0	0	0	0	0	0	0	0	NA	NA	0	NA	NA	NA	NA	NA	NA	NA	NA	NA
Molossus_molossus	0	0	0	0	0	0	0	0	NA	NA	0	No	No	Yes	0	0	0	NA	NA	800
Molossus_rufus	0	0	0	0	0	0	0	0	NA	NA	0	No	Yes	No	0	0	0	NA	NA	236
Monachus_monachus	0	0	0	0	0	0	0	0	NA	NA	0	No	Yes	No	0	0	0	260000	300000	1320
Monachus_schauinslandi	0	0	0	0	0	0	0	0	NA	NA	0	No	Yes	No	1	0	1	170000	250000	948
Monodelphis_americana	0	0	0	0	0	0	0	0	NA	NA	0	Yes	No	No	0	0	0	32.23	29.2	64
Monodelphis_brevicaudata	0	0	0	0	0	0	0	0	NA	NA	0	Yes	No	No	0	0	0	44.1	40.2	111
Monodelphis_dimidiata	0	0	0	0	0	0	0	0	NA	NA	0	NA	NA	NA	NA	NA	NA	NA	NA	NA
Monodelphis_domestica	0	0	0	0	0	0	0	0	NA	NA	0	NA	NA	NA	NA	NA	NA	NA	NA	NA
Mormoops_megalophylla	0	0	0	0	0	0	0	0	NA	NA	0	Yes	No	No	0	0	0	NA	NA	238
Mormopterus_acetabulosus	0	0	0	0	0	0	0	0	NA	NA	0	Yes	No	No	0	0	0	NA	NA	27
Moschiola_meminna	0	0	0	0	0	0	0	0	NA	NA	0	Yes	No	No	0	0	0	2600	3000	145
Moschus_chrysogaster	0	0	0	0	0	0	0	0	NA	NA	0	Yes	No	No	1	0	1	NA	NA	373
Moschus_cupreus	0	0	0	0	0	0	0	0	NA	NA	0	Yes	No	No	1	0	0	NA	NA	30
Moschus_fuscus	0	0	0	0	0	0	0	0	NA	NA	0	Yes	No	No	0	0	0	12500	1300	38
Moschus_moschiferus	0	0	0	0	0	0	0	0	NA	NA	0	Yes	No	No	1	0	1	13000	14700	548
Mungos_mungo	0	0	0	0	0	0	0	0	NA	NA	0	No	No	Yes	1	0	0	1385	1365	1340
Mungotictis_decemlineata	0	0	0	0	0	0	0	0	NA	NA	0	No	Yes	No	0	0	0	550	595	124
Muntiacus_muntjak	1	1	1	0	0	0	0	0	Incidental	Wild	1	Yes	No	No	1	0	1	20900	15100	1310
Muntiacus_reevesi	0	1	0	1	0	0	0	0	Incidental	Wild	1	Yes	No	No	1	0	1	14700	11800	1130
Murexechinus_melanurus	0	0	0	0	0	0	0	0	NA	NA	0	NA	NA	NA	NA	NA	NA	NA	NA	NA
Mus_booduga	0	0	0	0	0	0	0	0	NA	NA	0	Yes	No	No	0	0	0	7.3	8.3	427
Mus_bufo	0	0	0	0	0	0	0	0	NA	NA	0	NA	NA	NA	NA	NA	NA	NA	NA	NA
Mus_macedonicus	0	0	0	0	0	0	0	0	NA	NA	0	Yes	No	No	0	0	0	NA	NA	192
Mus_minutoides	0	0	0	0	0	0	0	0	NA	NA	0	Yes	No	No	1	1	0	NA	NA	447
Mus_musculoides	0	0	0	0	0	0	0	0	NA	NA	0	Yes	No	No	0	0	0	7.2	7.2	49
Mus_musculus	1	1	0	0	0	1	0	0	Primary	Wild	1	Yes	No	No	1	1	1	14	13	45100
Mus_platythrix	0	0	0	0	0	0	0	0	NA	NA	0	Yes	No	No	0	0	0	13.7	15.3	101
Mus_setulosus	0	0	0	0	0	0	0	0	NA	NA	0	Yes	No	No	0	0	0	NA	NA	24
Mus_spicilegus	0	0	0	0	0	0	0	0	NA	NA	0	Yes	No	No	1	0	1	18.05	18.62	661
Mus_spretus	0	0	0	0	0	0	0	0	NA	NA	0	Yes	No	No	1	0	1	15.2	16.3	1320
Mus_triton	0	0	0	0	0	0	0	0	NA	NA	0	NA	NA	NA	NA	NA	NA	NA	NA	NA
Muscardinus_avellanarius	0	0	0	0	0	0	0	0	NA	NA	0	Yes	No	No	0	0	0	33	33	969
Mustela_erminea	0	0	0	0	0	0	0	0	NA	NA	0	Yes	No	No	0	0	0	321	213	5210
Mustela_eversmanii	0	0	0	0	0	0	0	0	NA	NA	0	Yes	No	No	0	0	0	1330	650	117
Mustela_frenata	0	0	0	0	0	0	0	0	NA	NA	0	Yes	No	No	0	0	0	297	153	791
Mustela_kathiah	0	0	0	0	0	0	0	0	NA	NA	0	Yes	No	No	0	0	0	360	200	76
Mustela_lutreola	0	0	0	0	0	0	0	0	NA	NA	0	Yes	No	No	0	0	0	1030	690	1210
Mustela_nigripes	0	0	0	0	0	0	0	0	NA	NA	0	Yes	No	No	0	0	0	1034	703	1220
Mustela_nivalis	0	0	0	0	0	0	0	0	NA	NA	0	Yes	No	No	0	0	0	115	59	3870
Mustela_putorius	0	0	0	0	0	0	0	0	NA	NA	0	Yes	No	No	0	0	0	1111	689	4040
Mustela_sibirica	0	0	0	0	0	0	0	0	NA	NA	0	Yes	No	No	0	0	0	730	380	349
Mustela_strigidorsa	0	0	0	0	0	0	0	0	NA	NA	0	Yes	No	No	0	0	0	NA	NA	68
Mydaus_javanensis	0	0	0	0	0	0	0	0	NA	NA	0	Yes	No	No	0	0	0	2440	2440	80
Mylomys_dybowskii	0	0	0	0	0	0	0	0	NA	NA	0	NA	NA	NA	NA	NA	NA	NA	NA	NA
Myocastor_coypus	0	0	0	0	0	0	0	0	NA	NA	0	No	No	Yes	0	0	0	670	636	1790
Myodes_californicus	0	0	0	0	0	0	0	0	NA	NA	0	NA	NA	NA	NA	NA	NA	NA	NA	NA
Myodes_gapperi	0	0	0	0	0	0	0	0	NA	NA	0	Yes	No	No	1	1	0	98	98	346
Myodes_glareolus	0	0	0	0	0	0	0	0	NA	NA	0	Yes	No	No	0	0	0	25	28	2780
Myodes_rufocanus	0	0	0	0	0	0	0	0	NA	NA	0	Yes	No	No	0	0	0	36	43	277
Myodes_rutilus	0	0	0	0	0	0	0	0	NA	NA	0	NA	NA	NA	NA	NA	NA	NA	NA	NA
Myodes_smithii	0	0	0	0	0	0	0	0	NA	NA	0	NA	NA	NA	NA	NA	NA	NA	NA	NA
Myomimus_setzeri	0	0	0	0	0	0	0	0	NA	NA	0	Yes	No	No	0	0	0	NA	NA	7
Myomyscus_verreauxii	0	0	0	0	0	0	0	0	NA	NA	0	NA	NA	NA	NA	NA	NA	NA	NA	NA
Myoprocta_acouchy	0	0	0	0	0	0	0	0	NA	NA	0	Yes	No	No	0	0	0	NA	NA	131
Myoprocta_pratti	0	0	0	0	0	0	0	0	NA	NA	0	No	Yes	No	0	0	0	NA	NA	392
Myosciurus_pumilio	0	0	0	0	0	0	0	0	NA	NA	0	Yes	No	No	0	0	0	72	75	48
Myosorex_okuensis	0	0	0	0	0	0	0	0	NA	NA	0	Yes	No	No	0	0	0	NA	NA	8
Myosorex_varius	0	0	0	0	0	0	0	0	NA	NA	0	NA	NA	NA	NA	NA	NA	NA	NA	NA
Myospalax_myospalax	0	0	0	0	0	0	0	0	NA	NA	0	Yes	No	No	0	0	0	NA	NA	44
Myotis_austroriparius	0	0	0	0	0	0	0	0	NA	NA	0	No	No	Yes	0	0	0	6	7	229
Myotis_bechsteinii	0	1	0	0	1	0	0	0	Moderate	Wild	1	No	No	Yes	0	0	0	NA	NA	1710
Myotis_blythii	0	0	0	0	0	0	0	0	NA	NA	0	No	No	Yes	0	0	0	NA	NA	960
Myotis_bocagii	0	0	0	0	0	0	0	0	NA	NA	0	No	No	Yes	0	0	0	NA	NA	46
Myotis_brandtii	0	0	0	0	0	0	0	0	NA	NA	0	No	No	Yes	0	0	0	84	87.5	727
Myotis_californicus	0	0	0	0	0	0	0	0	NA	NA	0	No	No	Yes	0	0	0	80.1	82.6	450
Myotis_capaccinii	0	1	0	0	1	0	0	0	Moderate	Wild	1	NA	NA	NA	NA	NA	NA	NA	NA	NA
Myotis_ciliolabrum	0	0	0	0	0	0	0	0	NA	NA	0	Yes	No	No	0	0	0	4	5	195
Myotis_dasycneme	0	0	0	0	0	0	0	0	NA	NA	0	No	No	Yes	0	0	0	NA	NA	936
Myotis_daubentonii	0	1	0	0	1	1	0	0	Moderate	Wild	1	No	No	Yes	0	0	0	39	40	2430
Myotis_evotis	0	0	0	0	0	0	0	0	NA	NA	0	Yes	No	No	0	0	0	52.7	53.4	799
Myotis_grisescens	0	0	0	0	0	0	0	0	NA	NA	0	No	No	Yes	0	0	0	95.3	94.2	595
Myotis_keenii	0	0	0	0	0	0	0	0	NA	NA	0	Yes	No	No	0	0	0	50.3	50.4	232
Myotis_lucifugus	0	1	0	0	1	1	0	0	Moderate	Wild	1	No	No	Yes	0	0	0	54.2	56.7	5200
Myotis_myotis	0	1	0	0	1	0	0	0	Moderate	Wild	1	No	No	Yes	0	0	0	NA	NA	4390
Myotis_mystacinus	0	1	0	0	1	0	0	0	Moderate	Wild	1	No	No	Yes	0	0	0	84	87.5	1070
Myotis_nattereri	0	1	0	0	1	1	0	0	Moderate	Wild	1	NA	NA	NA	NA	NA	NA	NA	NA	NA
Myotis_septentrionalis	0	0	0	0	0	0	0	0	NA	NA	0	Yes	No	No	0	0	0	87	87.5	1140
Myotis_sodalis	0	0	0	0	0	0	0	0	NA	NA	0	No	No	Yes	0	0	0	87.1	86.2	1060
Myotis_velifer	0	0	0	0	0	0	0	0	NA	NA	0	No	No	Yes	0	0	0	56.5	58.4	677
Myotis_volans	0	0	0	0	0	0	0	0	NA	NA	0	No	No	Yes	0	0	0	55.4	56.4	354
Myotis_yumanensis	0	0	0	0	0	0	0	0	NA	NA	0	No	No	Yes	0	0	0	48.2	50.5	478
Myrmecobius_fasciatus	0	0	0	0	0	0	0	0	NA	NA	0	NA	NA	NA	NA	NA	NA	NA	NA	NA
Myrmecophaga_tridactyla	0	0	0	0	0	0	0	0	NA	NA	0	Yes	No	No	0	0	0	41500	37000	928
Mystacina_tuberculata	0	0	0	0	0	0	0	0	NA	NA	0	No	No	Yes	0	0	0	NA	NA	662
Naemorhedus_baileyi	0	0	0	0	0	0	0	0	NA	NA	0	Yes	No	No	0	0	0	NA	NA	36
Naemorhedus_goral	0	0	0	0	0	0	0	0	NA	NA	0	Yes	No	No	1	1	1	32000	29900	274
Nandinia_binotata	0	0	0	0	0	0	0	0	NA	NA	0	Yes	No	No	1	1	1	3250	3250	385
Nanger_dama	0	0	0	0	0	0	0	0	NA	NA	0	No	No	Yes	1	0	1	68000	37500	496
Nanger_granti	1	1	0	1	1	1	1	0	Primary	Wild	1	No	No	Yes	0	0	0	72100	46000	1066
Nanger_soemmerringii	0	0	0	0	0	0	0	0	NA	NA	0	NA	NA	NA	NA	NA	NA	NA	NA	NA
Napaeozapus_insignis	0	0	0	0	0	0	0	0	NA	NA	0	NA	NA	NA	NA	NA	NA	NA	NA	NA
Nasalis_larvatus	1	1	0	0	1	1	0	0	Incidental	Wild	1	No	No	Yes	0	0	0	20400	9820	1530
Nasua_narica	0	0	0	0	0	0	0	0	NA	NA	0	No	No	Yes	0	0	0	5300	3950	1470
Nasua_nasua	0	0	0	0	0	0	0	0	NA	NA	0	No	No	Yes	1	1	1	4450	3580	1580
Nasuella_olivacea	0	0	0	0	0	0	0	0	NA	NA	0	No	No	Yes	0	0	0	NA	NA	89
Neacomys_guianae	0	0	0	0	0	0	0	0	NA	NA	0	NA	NA	NA	NA	NA	NA	NA	NA	NA
Neacomys_tenuipes	0	0	0	0	0	0	0	0	NA	NA	0	NA	NA	NA	NA	NA	NA	NA	NA	NA
Necromys_amoenus	0	0	0	0	0	0	0	0	NA	NA	0	NA	NA	NA	NA	NA	NA	NA	NA	NA
Necromys_lasiurus	0	0	0	0	0	0	0	0	NA	NA	0	Yes	No	No	0	0	0	NA	NA	214
Necromys_urichi	0	0	0	0	0	0	0	0	NA	NA	0	NA	NA	NA	NA	NA	NA	NA	NA	NA
Nectomys_rattus	0	0	0	0	0	0	0	0	NA	NA	0	Yes	No	No	0	0	0	190	215	43
Nectomys_squamipes	0	0	0	0	0	0	0	0	NA	NA	0	NA	NA	NA	NA	NA	NA	NA	NA	NA
Neofelis_nebulosa	0	0	0	0	0	0	0	0	NA	NA	0	Yes	No	No	1	0	1	19600	14400	1436
Neofiber_alleni	0	0	0	0	0	0	0	0	NA	NA	0	NA	NA	NA	NA	NA	NA	NA	NA	NA
Neomys_anomalus	0	0	0	0	0	0	0	0	NA	NA	0	Yes	No	No	1	1	0	10	10.5	339
Neomys_fodiens	0	0	0	0	0	0	0	0	NA	NA	0	Yes	No	No	1	1	0	15	15	1100
Neophoca_cinerea	1	1	0	0	1	1	0	0	Moderate	Wild	1	No	No	Yes	0	0	0	280000	77000	1540
Neophocaena_asiaorientalis	0	1	0	0	0	1	0	0	Incidental	Captivity	1	NA	NA	NA	NA	NA	NA	NA	NA	NA
Neophocaena_phocaenoides	0	0	0	0	0	0	0	0	NA	NA	0	No	Yes	No	0	0	0	175	161	1090
Neotoma_albigula	0	0	0	0	0	0	0	0	NA	NA	0	Yes	No	No	1	1	1	215	162	373
Neotoma_bryanti	0	0	0	0	0	0	0	0	NA	NA	0	NA	NA	NA	NA	NA	NA	NA	NA	NA
Neotoma_cinerea	0	0	0	0	0	0	0	0	NA	NA	0	Yes	No	No	1	0	1	388	298	354
Neotoma_floridana	0	0	0	0	0	0	0	0	NA	NA	0	Yes	No	No	1	0	1	289	298	517
Neotoma_fuscipes	0	0	0	0	0	0	0	0	NA	NA	0	Yes	No	No	1	1	1	253	239	429
Neotoma_lepida	0	0	0	0	0	0	0	0	NA	NA	0	Yes	No	No	0	0	0	174	159	513
Neotoma_magister	0	0	0	0	0	0	0	0	NA	NA	0	Yes	No	No	1	0	1	357	337	93
Neotoma_mexicana	0	0	0	0	0	0	0	0	NA	NA	0	Yes	No	No	0	0	0	333	327	134
Neotoma_micropus	0	0	0	0	0	0	0	0	NA	NA	0	Yes	No	No	1	1	1	290	222	183
Neotomodon_alstoni	0	0	0	0	0	0	0	0	NA	NA	0	Yes	No	No	0	0	0	NA	NA	121
Neotragus_batesi	0	0	0	0	0	0	0	0	NA	NA	0	Yes	No	No	0	0	0	2400	2800	131
Neotragus_moschatus	0	0	0	0	0	0	0	0	NA	NA	0	NA	NA	NA	NA	NA	NA	NA	NA	NA
Neovison_vison	0	0	0	0	0	0	0	0	NA	NA	0	Yes	No	No	1	0	1	4800	5100	10550
Nesokia_indica	0	0	0	0	0	0	0	0	NA	NA	0	Yes	No	No	0	0	0	1150	600	205
Nesotragus_moschatus	0	0	0	0	0	0	0	0	NA	NA	0	Yes	No	No	0	0	0	NA	NA	101
Neurotrichus_gibbsii	0	0	0	0	0	0	0	0	NA	NA	0	Yes	No	No	0	0	0	NA	NA	97
Nilgiritragus_hylocrius	0	0	0	0	0	0	0	0	NA	NA	0	No	No	Yes	1	0	1	100000	52000	85
Niviventer_cremoriventer	0	0	0	0	0	0	0	0	NA	NA	0	Yes	No	No	0	0	0	NA	NA	57
Nomascus_concolor	0	0	0	0	0	0	0	0	NA	NA	0	No	Yes	No	0	0	0	7790	7620	887
Nomascus_gabriellae	0	0	0	0	0	0	0	0	NA	NA	0	No	Yes	No	0	0	0	NA	NA	236
Nomascus_hainanus	0	0	0	0	0	0	0	0	NA	NA	0	No	Yes	No	0	0	0	NA	NA	159
Nomascus_leucogenys	0	0	0	0	0	0	0	0	NA	NA	0	No	Yes	No	1	1	1	7270	7650	408
Nomascus_siki	0	0	0	0	0	0	0	0	NA	NA	0	No	Yes	No	0	0	0	NA	NA	78
Notiosorex_crawfordi	0	0	0	0	0	0	0	0	NA	NA	0	Yes	No	No	0	0	0	NA	NA	98
Notomys_alexis	0	1	0	0	0	1	1	0	Incidental	Wild	1	No	No	Yes	0	0	0	28	33	607
Notomys_cervinus	0	0	0	0	0	0	0	0	NA	NA	0	No	No	Yes	0	0	0	NA	NA	216
Notomys_mitchellii	0	0	0	0	0	0	0	0	NA	NA	0	No	No	Yes	0	0	0	NA	NA	51
Nyctalus_leisleri	0	1	0	0	1	0	0	0	Moderate	Wild	1	No	No	Yes	0	0	0	NA	NA	1390
Nyctalus_noctula	0	1	0	0	1	1	0	0	Moderate	Wild	1	No	No	Yes	0	0	0	24.1	24.95	2740
Nyctereutes_procyonoides	0	0	1	0	0	0	0	0	Incidental	Wild	1	No	Yes	No	0	0	0	4500	4500	2070
Nycticebus_coucang	0	0	0	0	0	0	0	0	NA	NA	0	Yes	No	No	1	1	1	679	626	1440
Nycticebus_pygmaeus	0	0	0	0	0	0	0	0	NA	NA	0	Yes	No	No	1	1	1	462	376	571
Nycticeius_humeralis	0	0	0	0	0	0	0	0	NA	NA	0	No	No	Yes	0	0	0	NA	NA	668
Nyctimene_rabori	0	0	0	0	0	0	0	0	NA	NA	0	NA	NA	NA	NA	NA	NA	69.3	69.1	NA
Nyctinomops_femorosaccus	0	0	0	0	0	0	0	0	NA	NA	0	Yes	No	No	0	0	0	NA	NA	51
Nyctinomops_macrotis	0	0	0	0	0	0	0	0	NA	NA	0	Yes	No	No	0	0	0	NA	NA	152
Ochotona_alpina	0	0	0	0	0	0	0	0	NA	NA	0	NA	NA	NA	NA	NA	NA	NA	NA	NA
Ochotona_collaris	0	0	0	0	0	0	0	0	NA	NA	0	NA	NA	NA	NA	NA	NA	NA	NA	NA
Ochotona_curzoniae	0	0	0	0	0	0	0	0	NA	NA	0	Yes	No	No	0	0	0	149	148	598
Ochotona_dauurica	0	0	0	0	0	0	0	0	NA	NA	0	Yes	No	No	0	0	0	NA	NA	56
Ochotona_hyperborea	0	0	0	0	0	0	0	0	NA	NA	0	NA	NA	NA	NA	NA	NA	NA	NA	NA
Ochotona_macrotis	0	0	0	0	0	0	0	0	NA	NA	0	NA	NA	NA	NA	NA	NA	NA	NA	NA
Ochotona_pallasi	0	0	0	0	0	0	0	0	NA	NA	0	Yes	No	No	0	0	0	NA	NA	69
Ochotona_princeps	0	0	0	0	0	0	0	0	NA	NA	0	NA	NA	NA	NA	NA	NA	NA	NA	NA
Ochotona_pusilla	0	0	0	0	0	0	0	0	NA	NA	0	NA	NA	NA	NA	NA	NA	NA	NA	NA
Ochotona_roylei	0	0	0	0	0	0	0	0	NA	NA	0	Yes	No	No	0	0	0	NA	NA	142
Ochotona_rufescens	0	0	0	0	0	0	0	0	NA	NA	0	Yes	No	No	0	0	0	NA	NA	143
Ochotona_rutila	0	0	0	0	0	0	0	0	NA	NA	0	NA	NA	NA	NA	NA	NA	NA	NA	NA
Ochrotomys_nuttalli	0	0	0	0	0	0	0	0	NA	NA	0	NA	NA	NA	NA	NA	NA	NA	NA	NA
Octodon_bridgesi	0	0	0	0	0	0	0	0	NA	NA	0	No	No	Yes	0	0	0	NA	NA	58
Octodon_degus	1	1	0	0	0	1	0	0	Primary	Wild	1	No	No	Yes	1	1	1	230	210	2770
Octodon_lunatus	0	0	0	0	0	0	0	0	NA	NA	0	No	No	Yes	0	0	0	NA	NA	57
Odobenus_rosmarus	0	1	0	1	1	1	1	0	Primary	Wild	1	No	No	Yes	1	0	1	1278000	861000	2530
Odocoileus_hemionus	1	1	1	1	0	1	1	0	Moderate	Wild	1	Yes	No	No	1	0	1	93000	68500	5570
Odocoileus_virginianus	1	1	1	1	0	1	1	0	Moderate	Wild	1	Yes	No	No	1	0	1	82000	49500	9730
Oecomys_bicolor	0	0	0	0	0	0	0	0	NA	NA	0	NA	NA	NA	NA	NA	NA	NA	NA	NA
Oecomys_concolor	0	0	0	0	0	0	0	0	NA	NA	0	NA	NA	NA	NA	NA	NA	NA	NA	NA
Oecomys_paricola	0	0	0	0	0	0	0	0	NA	NA	0	Yes	No	No	0	0	0	NA	NA	14
Oenomys_hypoxanthus	0	0	0	0	0	0	0	0	NA	NA	0	Yes	No	No	0	0	0	NA	NA	53
Okapia_johnstoni	0	0	0	0	0	0	0	0	NA	NA	0	Yes	No	No	0	0	0	200000	200000	587
Oligoryzomys_eliurus	0	0	0	0	0	0	0	0	NA	NA	0	NA	NA	NA	NA	NA	NA	NA	NA	NA
Oligoryzomys_flavescens	0	0	0	0	0	0	0	0	NA	NA	0	Yes	No	No	0	0	0	NA	NA	200
Oligoryzomys_fornesi	0	0	0	0	0	0	0	0	NA	NA	0	Yes	No	No	0	0	0	NA	NA	34
Oligoryzomys_fulvescens	0	0	0	0	0	0	0	0	NA	NA	0	Yes	No	No	0	0	0	NA	NA	66
Oligoryzomys_longicaudatus	0	0	0	0	0	0	0	0	NA	NA	0	Yes	No	No	0	0	0	NA	NA	234
Oligoryzomys_nigripes	0	0	0	0	0	0	0	0	NA	NA	0	Yes	No	No	0	0	0	NA	NA	234
Ommatophoca_rossii	0	0	0	0	0	0	0	0	NA	NA	0	NA	NA	NA	NA	NA	NA	153800	164000	NA
Ondatra_zibethicus	0	0	0	0	0	0	0	0	NA	NA	0	No	Yes	No	1	0	0	1299	1257	2240
Onychogalea_fraenata	0	0	0	0	0	0	0	0	NA	NA	0	NA	NA	NA	NA	NA	NA	5700	3400	NA
Onychomys_leucogaster	0	0	0	0	0	0	0	0	NA	NA	0	No	Yes	No	1	1	1	15	15.1	631
Onychomys_torridus	0	0	0	0	0	0	0	0	NA	NA	0	No	Yes	No	0	0	0	19.97	20.97	377
Orcaella_brevirostris	0	0	0	0	0	0	0	0	NA	NA	0	Yes	No	No	0	0	0	NA	NA	876
Orcinus_orca	0	1	0	1	1	1	1	0	Primary	Wild	1	No	No	Yes	0	0	0	4500000	200000	11300
Oreamnos_americanus	0	0	0	0	0	0	0	0	NA	NA	0	Yes	No	No	1	0	1	95900	61000	1520
Oreonax_flavicauda	0	0	0	0	0	0	0	0	NA	NA	0	No	No	Yes	0	0	0	NA	NA	96
Oreotragus_oreotragus	0	0	0	0	0	0	0	0	NA	NA	0	No	Yes	No	0	0	0	11000	13000	1150
Ornithorhynchus_anatinus	0	0	0	0	0	0	0	0	NA	NA	0	Yes	No	No	1	0	1	2060	1320	1500
Orthogeomys_hispidus	0	0	0	0	0	0	0	0	NA	NA	0	Yes	No	No	0	0	0	NA	NA	29
Orycteropus_afer	0	0	0	0	0	0	0	0	NA	NA	0	Yes	No	No	0	0	0	63502	49895	1050
Oryctolagus_cuniculus	1	1	0	0	0	1	0	0	Primary	Wild	1	Yes	No	No	0	0	0	1760	1600	14900
Oryx_beisa	0	0	0	0	0	0	0	0	NA	NA	0	No	No	Yes	0	0	0	236000	213000	342
Oryx_dammah	0	0	0	0	0	0	0	0	NA	NA	0	No	No	Yes	1	0	1	180000	160000	571
Oryx_gazella	0	0	0	0	0	0	0	0	NA	NA	0	No	No	Yes	1	0	1	178000	166400	1310
Oryx_leucoryx	0	0	0	0	0	0	0	0	NA	NA	0	No	No	Yes	1	0	1	85900	80100	1020
Oryzomys_couesi	0	0	0	0	0	0	0	0	NA	NA	0	NA	NA	NA	NA	NA	NA	NA	NA	NA
Oryzomys_galapagoensis	0	0	0	0	0	0	0	0	NA	NA	0	NA	NA	NA	NA	NA	NA	NA	NA	NA
Oryzomys_laticeps	0	0	0	0	0	0	0	0	NA	NA	0	NA	NA	NA	NA	NA	NA	NA	NA	NA
Oryzomys_macconnelli	0	0	0	0	0	0	0	0	NA	NA	0	NA	NA	NA	NA	NA	NA	NA	NA	NA
Oryzomys_megacephalus	0	0	0	0	0	0	0	0	NA	NA	0	NA	NA	NA	NA	NA	NA	NA	NA	NA
Oryzomys_melanotis	0	0	0	0	0	0	0	0	NA	NA	0	NA	NA	NA	NA	NA	NA	NA	NA	NA
Oryzomys_palustris	0	0	0	0	0	0	0	0	NA	NA	0	Yes	No	No	0	0	0	38	28	392
Oryzomys_subflavus	0	0	0	0	0	0	0	0	NA	NA	0	NA	NA	NA	NA	NA	NA	NA	NA	NA
Osgoodomys_banderanus	0	0	0	0	0	0	0	0	NA	NA	0	NA	NA	NA	NA	NA	NA	NA	NA	NA
Otaria_byronia	0	0	0	0	0	0	0	0	NA	NA	0	No	No	Yes	0	0	0	240000	121000	741
Otaria_flavescens	0	0	0	0	0	0	0	0	NA	NA	0	No	No	Yes	1	0	1	232000	121000	1700
Otocolobus_manul	0	0	0	0	0	0	0	0	NA	NA	0	Yes	No	No	0	0	0	4120	4020	518
Otocyon_megalotis	0	0	0	0	0	0	0	0	NA	NA	0	No	Yes	No	0	0	0	4000	4100	1040
Otolemur_crassicaudatus	0	0	0	0	0	0	0	0	NA	NA	0	Yes	No	No	0	0	0	1190	1110	751
Otolemur_garnettii	0	0	0	0	0	0	0	0	NA	NA	0	Yes	No	No	0	0	0	794	734	611
Otomys_angoniensis	0	0	0	0	0	0	0	0	NA	NA	0	NA	NA	NA	NA	NA	NA	NA	NA	NA
Otomys_irroratus	0	0	0	0	0	0	0	0	NA	NA	0	Yes	No	No	1	1	1	188	143	481
Otomys_occidentalis	0	0	0	0	0	0	0	0	NA	NA	0	Yes	No	No	0	0	0	NA	NA	5
Otomys_orestes	0	0	0	0	0	0	0	0	NA	NA	0	Yes	No	No	0	0	0	NA	NA	13
Otomys_unisulcatus	0	0	0	0	0	0	0	0	NA	NA	0	Yes	No	No	0	0	0	128	113	201
Otonycteris_hemprichii	0	0	0	0	0	0	0	0	NA	NA	0	No	No	Yes	0	0	0	NA	NA	141
Ourebia_ourebi	0	0	0	0	0	0	0	0	NA	NA	0	No	No	Yes	1	0	1	14100	15100	853
Ovibos_moschatus	1	1	0	1	0	1	1	0	Incidental	Wild	1	No	No	Yes	1	0	1	277000	188000	2000
Ovis_ammon	0	1	0	0	0	1	0	0	Incidental	Wild	1	No	No	Yes	0	0	0	105000	68000	1820
Ovis_canadensis	1	1	1	1	1	1	0	0	Primary	Wild	1	No	No	Yes	1	0	1	106000	71000	5040
Ovis_dalli	1	1	1	1	1	1	0	0	Primary	Wild	1	No	No	Yes	1	0	1	76600	48800	1150
Ovis_musimom	1	1	1	1	1	1	0	0	Primary	Wild	1	NA	NA	NA	NA	NA	NA	NA	NA	NA
Ovis_orientalis	1	1	1	1	1	1	0	0	Primary	Wild	1	No	No	Yes	1	0	1	277000	188000	14190
Oxymycterus_delator	0	0	0	0	0	0	0	0	NA	NA	0	Yes	No	No	0	0	0	NA	NA	35
Oxymycterus_roberti	0	0	0	0	0	0	0	0	NA	NA	0	NA	NA	NA	NA	NA	NA	NA	NA	NA
Oxymycterus_rufus	0	0	0	0	0	0	0	0	NA	NA	0	Yes	No	No	0	0	0	2.939	2.849	97
Ozotoceros_bezoarticus	0	1	0	0	0	0	0	0	Incidental	Wild	1	Yes	No	No	0	0	0	40000	35000	714
Pagophilus_groenlandicus	0	0	0	0	0	0	0	0	NA	NA	0	NA	NA	NA	NA	NA	NA	NA	NA	NA
Paguma_larvata	0	0	0	0	0	0	0	0	NA	NA	0	Yes	No	No	0	0	0	2951	2951	692
Pan_paniscus	1	1	0	1	1	1	1	0	Primary	Wild	1	No	No	Yes	0	0	0	39000	31000	9610
Pan_troglodytes	1	1	1	0	1	1	1	0	Moderate	Wild	1	No	No	Yes	1	1	1	42700	33700	31200
Panthera_leo	1	1	0	1	1	1	1	1	Moderate	Wild	1	No	No	Yes	1	0	1	185600	104600	11500
Panthera_onca	0	0	0	0	0	0	0	0	NA	NA	0	Yes	No	No	1	1	1	104500	66900	4870
Panthera_pardus	0	0	0	0	0	0	0	0	NA	NA	0	Yes	No	No	1	1	1	51500	30500	8650
Panthera_tigris	0	0	0	0	0	0	0	0	NA	NA	0	Yes	No	No	1	1	1	260000	121000	7230
Panthera_uncia	0	0	0	0	0	0	0	0	NA	NA	0	Yes	No	No	1	1	0	44800	35700	1580
Pantholops_hodgsonii	0	0	0	0	0	0	0	0	NA	NA	0	Yes	No	No	1	0	1	42300	25800	341
Papio_anubis	1	1	1	0	1	1	0	0	Moderate	Wild	1	No	No	Yes	1	0	1	25100	13300	345
Papio_cynocephalus	1	1	1	0	1	1	0	0	Moderate	Wild	1	No	No	Yes	1	0	1	21800	12300	7150
Papio_hamadryas	1	1	1	0	1	1	0	0	Moderate	Wild	1	No	No	Yes	1	0	1	16900	9900	5240
Papio_papio	0	1	0	0	0	1	0	0	Incidental	Captivity	1	No	No	Yes	0	0	0	26000	13000	3030
Papio_ursinus	1	1	1	0	1	1	0	0	Moderate	Wild	1	No	No	Yes	1	0	1	29800	14800	4340
Pappogeomys_bulleri	0	0	0	0	0	0	0	0	NA	NA	0	Yes	No	No	0	0	0	NA	NA	26
Paradoxurus_hermaphroditus	0	0	0	0	0	0	0	0	NA	NA	0	Yes	No	No	0	0	0	3318	3265	848
Paraechinus_aethiopicus	0	0	0	0	0	0	0	0	NA	NA	0	Yes	No	No	0	0	0	401	398	169
Paraechinus_hypomelas	0	0	0	0	0	0	0	0	NA	NA	0	Yes	No	No	0	0	0	210	210	70
Paraechinus_micropus	0	0	0	0	0	0	0	0	NA	NA	0	Yes	No	No	0	0	0	435	312	48
Parantechinus_apicalis	0	0	0	0	0	0	0	0	NA	NA	0	NA	NA	NA	NA	NA	NA	NA	NA	NA
Parascalops_breweri	0	0	0	0	0	0	0	0	NA	NA	0	Yes	No	No	0	0	0	NA	NA	97
Paraxerus_cepapi	1	1	0	0	0	1	0	0	Primary	Wild	1	Yes	No	No	0	0	0	186	180	210
Paraxerus_ochraceus	0	0	0	0	0	0	0	0	NA	NA	0	No	No	Yes	0	0	0	125	138	32
Paraxerus_palliatus	0	0	0	0	0	0	0	0	NA	NA	0	NA	NA	NA	NA	NA	NA	NA	NA	NA
Paraxerus_poensis	0	0	0	0	0	0	0	0	NA	NA	0	Yes	No	No	0	0	0	115	125	41
Pardofelis_marmorata	0	0	0	0	0	0	0	0	NA	NA	0	Yes	No	No	0	0	0	3750	3750	335
Pardofelis_temminckii	0	0	0	0	0	0	0	0	NA	NA	0	Yes	No	No	0	0	0	13500	7900	85
Paruromys_dominator	0	0	0	0	0	0	0	0	NA	NA	0	Yes	No	No	0	0	0	NA	NA	23
Pecari_tajacu	1	1	0	0	0	1	1	1	Moderate	Wild	1	No	No	Yes	1	0	1	21700	20300	1370
Pedetes_capensis	0	0	0	0	0	0	0	0	NA	NA	0	Yes	No	No	0	0	0	NA	NA	683
Pelea_capreolus	0	0	0	0	0	0	0	0	NA	NA	0	No	No	Yes	1	0	1	24000	25000	445
Pelomys_fallax	0	0	0	0	0	0	0	0	NA	NA	0	Yes	No	No	0	0	0	NA	NA	51
Peponocephala_electra	0	0	0	0	0	0	0	0	NA	NA	0	No	No	Yes	0	0	0	228000	225000	884
Perameles_bougainville	0	0	0	0	0	0	0	0	NA	NA	0	NA	NA	NA	NA	NA	NA	NA	NA	NA
Perameles_gunnii	0	0	0	0	0	0	0	0	NA	NA	0	Yes	No	No	1	0	1	810	797	626
Perameles_nasuta	0	0	0	0	0	0	0	0	NA	NA	0	Yes	No	No	1	0	1	897	706	890
Perodicticus_potto	0	0	0	0	0	0	0	0	NA	NA	0	Yes	No	No	0	0	0	830	836	945
Perognathus_fasciatus	0	0	0	0	0	0	0	0	NA	NA	0	NA	NA	NA	NA	NA	NA	NA	NA	NA
Perognathus_flavescens	0	0	0	0	0	0	0	0	NA	NA	0	Yes	No	No	0	0	0	72	70	49
Perognathus_flavus	0	0	0	0	0	0	0	0	NA	NA	0	Yes	No	No	0	0	0	59	60	100
Perognathus_inornatus	0	0	0	0	0	0	0	0	NA	NA	0	Yes	No	No	0	0	0	73	72	31
Perognathus_longimembris	0	0	0	0	0	0	0	0	NA	NA	0	NA	NA	NA	NA	NA	NA	NA	NA	NA
Perognathus_merriami	0	0	0	0	0	0	0	0	NA	NA	0	NA	NA	NA	NA	NA	NA	NA	NA	NA
Perognathus_parvus	0	0	0	0	0	0	0	0	NA	NA	0	Yes	No	No	0	0	0	22	21	236
Peromyscus_attwateri	0	0	0	0	0	0	0	0	NA	NA	0	NA	NA	NA	NA	NA	NA	NA	NA	NA
Peromyscus_aztecus	0	0	0	0	0	0	0	0	NA	NA	0	Yes	No	No	0	0	0	NA	NA	78
Peromyscus_boylii	0	0	0	0	0	0	0	0	NA	NA	0	Yes	No	No	0	0	0	NA	NA	271
Peromyscus_californicus	0	0	0	0	0	0	0	0	NA	NA	0	No	Yes	No	0	0	0	NA	NA	2260
Peromyscus_crinitus	0	0	0	0	0	0	0	0	NA	NA	0	NA	NA	NA	NA	NA	NA	NA	NA	NA
Peromyscus_difficilis	0	0	0	0	0	0	0	0	NA	NA	0	NA	NA	NA	NA	NA	NA	NA	NA	NA
Peromyscus_eremicus	0	0	0	0	0	0	0	0	NA	NA	0	NA	NA	NA	NA	NA	NA	NA	NA	NA
Peromyscus_gossypinus	0	0	0	0	0	0	0	0	NA	NA	0	Yes	No	No	0	0	0	19.3	18.8	291
Peromyscus_keeni	0	0	0	0	0	0	0	0	NA	NA	0	NA	NA	NA	NA	NA	NA	NA	NA	NA
Peromyscus_leucopus	0	0	0	0	0	0	0	0	NA	NA	0	Yes	No	No	1	1	1	12.9	12	5480
Peromyscus_maniculatus	0	0	0	0	0	0	0	0	NA	NA	0	No	No	Yes	1	1	0	13	12	8170
Peromyscus_melanophrys	0	0	0	0	0	0	0	0	NA	NA	0	Yes	No	No	0	0	0	NA	NA	45
Peromyscus_melanotis	0	0	0	0	0	0	0	0	NA	NA	0	Yes	No	No	0	0	0	NA	NA	70
Peromyscus_perfulvus	0	0	0	0	0	0	0	0	NA	NA	0	NA	NA	NA	NA	NA	NA	NA	NA	NA
Peromyscus_polionotus	0	0	0	0	0	0	0	0	NA	NA	0	No	Yes	No	0	0	0	10.3	10.5	1540
Peromyscus_truei	0	0	0	0	0	0	0	0	NA	NA	0	Yes	No	No	0	0	0	NA	NA	230
Petaurillus_hosei	0	0	0	0	0	0	0	0	NA	NA	0	Yes	No	No	0	0	0	88	85	12
Petaurista_alborufus	0	0	0	0	0	0	0	0	NA	NA	0	Yes	No	No	0	0	0	426	423	54
Petaurista_petaurista	0	0	0	0	0	0	0	0	NA	NA	0	Yes	No	No	0	0	0	398	399	301
Petaurista_philippensis	0	0	0	0	0	0	0	0	NA	NA	0	Yes	No	No	0	0	0	411	435	175
Petauroides_volans	0	0	0	0	0	0	0	0	NA	NA	0	No	Yes	No	0	0	0	NA	NA	855
Petaurus_australis	0	0	0	0	0	0	0	0	NA	NA	0	No	No	Yes	0	0	0	631	556	613
Petaurus_breviceps	0	0	0	0	0	0	0	0	NA	NA	0	No	No	Yes	1	0	1	124	108	1500
Petaurus_gracilis	0	0	0	0	0	0	0	0	NA	NA	0	NA	NA	NA	NA	NA	NA	NA	NA	NA
Petaurus_norfolcensis	0	0	0	0	0	0	0	0	NA	NA	0	No	No	Yes	1	0	1	231	206	547
Petrodromus_tetradactylus	0	0	0	0	0	0	0	0	NA	NA	0	Yes	No	No	0	0	0	196	195	130
Petrogale_assimilis	0	0	0	0	0	0	0	0	NA	NA	0	No	Yes	No	1	0	1	4700	4500	260
Petrogale_lateralis	0	1	0	0	0	1	0	0	Incidental	Wild	1	NA	NA	NA	NA	NA	NA	NA	NA	NA
Petrogale_penicillata	0	0	0	0	0	0	0	0	NA	NA	0	No	Yes	No	0	0	0	7900	6300	660
Petrogale_persephone	0	0	0	0	0	0	0	0	NA	NA	0	NA	NA	NA	NA	NA	NA	NA	NA	NA
Petrogale_xanthopus	1	0	0	0	0	1	0	0	Incidental	Wild	1	NA	NA	NA	NA	NA	NA	8000	7000	NA
Petromus_typicus	0	0	0	0	0	0	0	0	NA	NA	0	No	Yes	No	0	0	0	NA	NA	114
Petropseudes_dahli	0	0	0	0	0	0	0	0	NA	NA	0	NA	NA	NA	NA	NA	NA	NA	NA	NA
Phacochoerus_aethiopicus	1	1	0	0	0	1	1	1	Moderate	Wild	1	No	No	Yes	0	0	0	80000	50000	1430
Phacochoerus_africanus	0	0	0	0	0	0	0	0	NA	NA	0	No	No	Yes	0	0	0	105000	65000	1410
Phalanger_gymnotis	0	0	0	0	0	0	0	0	NA	NA	0	Yes	No	No	0	0	0	NA	NA	80
Phalanger_orientalis	0	0	0	0	0	0	0	0	NA	NA	0	Yes	No	No	0	0	0	NA	NA	205
Phaner_furcifer	0	0	0	0	0	0	0	0	NA	NA	0	NA	NA	NA	NA	NA	NA	NA	NA	NA
Phascogale_tapoatafa	0	0	0	0	0	0	0	0	NA	NA	0	Yes	No	No	0	0	0	172	119	644
Phascolarctos_cinereus	1	1	0	0	0	1	0	0	Moderate	Captivity	1	Yes	No	No	1	0	1	11300	8300	2630
Phascomurexia_naso	0	0	0	0	0	0	0	0	NA	NA	0	NA	NA	NA	NA	NA	NA	NA	NA	NA
Phataginus_tricuspis	0	0	0	0	0	0	0	0	NA	NA	0	Yes	No	No	0	0	0	2015	2155	162
Phenacomys_intermedius	0	0	0	0	0	0	0	0	NA	NA	0	NA	NA	NA	NA	NA	NA	NA	NA	NA
Philander_opossum	0	0	0	0	0	0	0	0	NA	NA	0	Yes	No	No	0	0	0	330	325	525
Philantomba_maxwellii	0	0	0	0	0	0	0	0	NA	NA	0	Yes	No	No	1	0	1	6500	7200	56
Philantomba_monticola	0	0	0	0	0	0	0	0	NA	NA	0	Yes	No	No	0	0	0	4400	5100	342
Phoca_groenlandica	0	0	0	0	0	0	0	0	NA	NA	0	No	No	Yes	0	0	0	130000	130000	2480
Phoca_largha	1	0	0	0	0	0	0	1	Incidental	Wild	1	NA	NA	NA	NA	NA	NA	NA	NA	NA
Phoca_vitulina	1	1	1	1	1	1	0	1	Primary	Wild	1	No	No	Yes	0	0	0	93500	75000	10100
Phocarctos_hookeri	1	1	0	0	1	1	0	0	Moderate	Wild	1	No	No	Yes	1	0	1	318000	136000	1320
Phocoena_dioptrica	0	0	0	0	0	0	0	0	NA	NA	0	Yes	No	No	0	0	0	115000	85000	151
Phocoena_phocoena	1	1	0	0	0	1	0	0	Incidental	Wild	1	Yes	No	No	0	0	0	61000	76000	7410
Phocoena_sinus	0	0	0	0	0	0	0	0	NA	NA	0	Yes	No	No	0	0	0	46000	48000	619
Phocoena_spinipinnis	0	0	0	0	0	0	0	0	NA	NA	0	Yes	No	No	0	0	0	62000	64000	308
Phocoenoides_dalli	0	0	0	0	0	0	0	0	NA	NA	0	Yes	No	No	0	0	0	155000	12000	1170
Phodopus_campbelli	0	0	0	0	0	0	0	0	NA	NA	0	No	Yes	No	0	0	0	NA	NA	809
Phodopus_roborovskii	0	0	0	0	0	0	0	0	NA	NA	0	Yes	No	No	0	0	0	72	68	204
Phodopus_sungorus	0	0	0	0	0	0	0	0	NA	NA	0	Yes	No	No	0	0	0	89.3	82.3	2840
Phyllonycteris_poeyi	0	0	0	0	0	0	0	0	NA	NA	0	Yes	No	No	0	0	0	NA	NA	99
Phyllostomus_hastatus	0	0	0	0	0	0	0	0	NA	NA	0	No	No	Yes	1	1	1	94	82	1490
Phyllotis_darwini	0	0	0	0	0	0	0	0	NA	NA	0	Yes	No	No	1	1	1	35	30	488
Phyllotis_osilae	0	0	0	0	0	0	0	0	NA	NA	0	NA	NA	NA	NA	NA	NA	NA	NA	NA
Phyllotis_xanthopygus	0	0	0	0	0	0	0	0	NA	NA	0	Yes	No	No	0	0	0	NA	NA	169
Physeter_macrocephalus	0	1	0	0	0	0	1	0	Incidental	Wild	1	No	No	Yes	0	0	0	22090000	13640000	6090
Piliocolobus_tephrosceles	0	0	0	0	0	0	0	0	NA	NA	0	No	No	Yes	0	0	0	10500	7000	325
Pipistrellus_hesperus	0	0	0	0	0	0	0	0	NA	NA	0	Yes	No	No	0	0	0	NA	NA	197
Pipistrellus_kuhlii	0	0	0	0	0	0	0	0	NA	NA	0	Yes	No	No	0	0	0	5.95	7.2	1000
Pipistrellus_nanus	0	0	0	0	0	0	0	0	NA	NA	0	Yes	No	No	0	0	0	NA	NA	189
Pipistrellus_nathusii	0	0	0	0	0	0	0	0	NA	NA	0	No	No	Yes	0	0	0	NA	NA	1380
Pipistrellus_pipistrellus	0	1	0	0	1	1	0	0	Moderate	Wild	1	No	No	Yes	0	0	0	6.9	8.1	4280
Pipistrellus_pygmaeus	0	0	0	0	0	0	0	0	NA	NA	0	No	No	Yes	0	0	0	NA	NA	1530
Pipistrellus_savii	0	0	0	0	0	0	0	0	NA	NA	0	Yes	No	No	0	0	0	7	9	115
Pipistrellus_subflavus	0	0	0	0	0	0	0	0	NA	NA	0	No	No	Yes	0	0	0	5.65	6.6	589
Pithecia_albicans	0	0	0	0	0	0	0	0	NA	NA	0	NA	NA	NA	NA	NA	NA	NA	NA	NA
Pithecia_irrorata	0	0	0	0	0	0	0	0	NA	NA	0	No	Yes	No	0	0	0	2010	1875	140
Pithecia_monachus	0	0	0	0	0	0	0	0	NA	NA	0	No	Yes	No	0	0	0	2610	2110	232
Pithecia_pithecia	0	0	0	0	0	0	0	0	NA	NA	0	No	Yes	No	0	0	0	1732	1515	941
Planigale_gilesi	0	0	0	0	0	0	0	0	NA	NA	0	NA	NA	NA	NA	NA	NA	NA	NA	NA
Plecotus_auritus	0	1	0	0	1	1	0	0	Moderate	Wild	1	No	No	Yes	0	0	0	9	9.1	3100
Plecotus_austriacus	0	0	0	0	0	0	0	0	NA	NA	0	No	No	Yes	0	0	0	9.1	9.2	657
Poiana_richardsonii	0	0	0	0	0	0	0	0	NA	NA	0	Yes	No	No	0	0	0	630	455	32
Pongo_abelii	1	1	1	0	1	1	1	0	Moderate	Wild	1	Yes	No	No	1	0	1	70	40	2680
Pongo_pygmaeus	1	1	1	0	1	1	1	0	Moderate	Wild	1	Yes	No	No	1	1	1	78300	35800	9030
Potamochoerus_larvatus	0	0	0	0	0	0	0	0	NA	NA	0	No	No	Yes	0	0	0	61700	58700	641
Potamochoerus_porcus	0	0	0	0	0	0	0	0	NA	NA	0	No	No	Yes	0	0	0	NA	NA	1110
Potorous_longipes	0	0	0	0	0	0	0	0	NA	NA	0	Yes	No	No	0	0	0	NA	NA	185
Potorous_tridactylus	0	0	0	0	0	0	0	0	NA	NA	0	Yes	No	No	0	0	0	NA	NA	853
Potos_flavus	0	0	0	0	0	0	0	0	NA	NA	0	Yes	No	No	0	0	0	4400	2600	892
Praomys_daltoni	0	0	0	0	0	0	0	0	NA	NA	0	NA	NA	NA	NA	NA	NA	NA	NA	NA
Praomys_hartwigi	0	0	0	0	0	0	0	0	NA	NA	0	Yes	No	No	0	0	1	NA	NA	10
Praomys_tullbergi	0	0	0	0	0	0	0	0	NA	NA	0	Yes	No	No	0	0	0	NA	NA	75
Presbytis_comata	0	0	0	0	0	0	0	0	NA	NA	0	NA	NA	NA	NA	NA	NA	NA	NA	NA
Presbytis_hosei	0	0	0	0	0	0	0	0	NA	NA	0	NA	NA	NA	NA	NA	NA	NA	NA	NA
Presbytis_melalophos	0	0	0	0	0	0	0	0	NA	NA	0	No	No	Yes	0	0	0	6500	6470	704
Presbytis_potenciani	0	0	0	0	0	0	0	0	NA	NA	0	No	No	Yes	0	0	0	6500	6400	277
Presbytis_potenziani	0	0	0	0	0	0	0	0	NA	NA	0	NA	NA	NA	NA	NA	NA	NA	NA	NA
Presbytis_rubicunda	0	0	0	0	0	0	0	0	NA	NA	0	NA	NA	NA	NA	NA	NA	NA	NA	NA
Presbytis_thomasi	0	0	0	0	0	0	0	0	NA	NA	0	No	No	Yes	1	0	1	6290	6170	759
Priodontes_maximus	0	0	0	0	0	0	0	0	NA	NA	0	Yes	No	No	0	0	0	NA	NA	428
Prionailurus_bengalensis	0	0	0	0	0	0	0	0	NA	NA	0	Yes	No	No	1	1	1	2900	2300	1180
Prionailurus_rubiginosus	0	0	0	0	0	0	0	0	NA	NA	0	Yes	No	No	0	0	0	900	900	193
Prionailurus_viverrinus	0	0	0	0	0	0	0	0	NA	NA	0	Yes	No	No	0	0	0	11600	7500	440
Prionodon_pardicolor	0	0	0	0	0	0	0	0	NA	NA	0	Yes	No	No	0	0	0	NA	NA	149
Procapra_gutturosa	0	0	0	0	0	0	0	0	NA	NA	0	Yes	No	No	0	0	0	31500	24000	489
Procavia_capensis	0	0	0	0	0	0	0	0	NA	NA	0	No	No	Yes	0	0	0	3600	3300	1930
Procolobus_badius	0	0	0	0	0	0	0	0	Incidental	Wild	1	No	No	Yes	1	1	1	8360	8210	1264
Procolobus_rufomitratus	0	0	0	0	0	0	0	0	NA	NA	0	No	No	Yes	0	0	0	10500	7000	417
Procolobus_verus	0	0	0	0	0	0	0	0	NA	NA	0	No	No	Yes	0	0	0	4700	4200	487
Procyon_cancrivorus	0	0	0	0	0	0	0	0	NA	NA	0	Yes	No	No	0	0	0	7500	6100	615
Procyon_lotor	1	1	0	0	0	0	0	0	Incidental	Wild	1	Yes	No	No	0	0	0	6930	6300	6230
Proechimys_guairae	0	0	0	0	0	0	0	0	NA	NA	0	NA	NA	NA	NA	NA	NA	NA	NA	NA
Proechimys_guyannensis	0	0	0	0	0	0	0	0	NA	NA	0	Yes	No	No	0	0	0	NA	NA	96
Proechimys_longicaudatus	0	0	0	0	0	0	0	0	NA	NA	0	NA	NA	NA	NA	NA	NA	NA	NA	NA
Proechimys_semispinosus	0	0	0	0	0	0	0	0	NA	NA	0	NA	NA	NA	NA	NA	NA	NA	NA	NA
Proechimys_simonsi	0	0	0	0	0	0	0	0	NA	NA	0	NA	NA	NA	NA	NA	NA	NA	NA	NA
Pronolagus_crassicaudatus	0	0	0	0	0	0	0	0	NA	NA	0	Yes	No	No	0	0	0	NA	NA	52
Pronolagus_randensis	0	0	0	0	0	0	0	0	NA	NA	0	Yes	No	No	0	0	0	NA	NA	48
Pronolagus_rupestris	0	0	0	0	0	0	0	0	NA	NA	0	Yes	No	No	0	0	0	496	458	113
Propithecus_diadema	0	0	0	0	0	0	0	0	NA	NA	0	No	No	Yes	0	0	0	5940	6260	1070
Propithecus_edwardsi	0	0	0	0	0	0	0	0	NA	NA	0	No	No	Yes	0	0	0	5500	5700	363
Propithecus_tattersalli	0	0	0	0	0	0	0	0	NA	NA	0	NA	NA	NA	NA	NA	NA	NA	NA	NA
Propithecus_verreauxi	1	1	1	0	0	1	0	0	Incidental	Wild	1	No	No	Yes	0	0	0	3390	3590	2620
Proteles_cristata	0	0	0	0	0	0	0	0	NA	NA	0	No	Yes	No	0	0	0	11000	11000	245
Protoxerus_stangeri	0	0	0	0	0	0	0	0	NA	NA	0	Yes	No	No	0	0	0	538	761	138
Przewalskium_albirostris	0	0	0	0	0	0	0	0	NA	NA	0	No	No	Yes	0	0	0	205000	180000	43
Psammomys_obesus	0	0	0	0	0	0	0	0	NA	NA	0	Yes	No	No	0	0	0	NA	NA	1080
Pseudalopex_culpaeus	0	0	0	0	0	0	0	0	NA	NA	0	Yes	No	No	0	0	0	11000	8500	399
Pseudalopex_griseus	0	0	0	0	0	0	0	0	NA	NA	0	Yes	No	No	0	0	0	4000	3300	208
Pseudalopex_gymnocercus	0	0	0	0	0	0	0	0	NA	NA	0	Yes	No	No	0	0	0	5900	4700	193
Pseudalopex_vetulus	0	0	0	0	0	0	0	0	NA	NA	0	Yes	No	No	0	0	0	3300	3400	112
Pseudocheirus_peregrinus	0	0	0	0	0	0	0	0	NA	NA	0	No	No	Yes	1	0	1	729	735	10270
Pseudochirops_archeri	0	0	0	0	0	0	0	0	NA	NA	0	NA	NA	NA	NA	NA	NA	NA	NA	NA
Pseudochirulus_cinereus	0	0	0	0	0	0	0	0	NA	NA	0	NA	NA	NA	NA	NA	NA	NA	NA	NA
Pseudochirulus_herbertensis	0	0	0	0	0	0	0	0	NA	NA	0	NA	NA	NA	NA	NA	NA	NA	NA	NA
Pseudois_nayaur	0	1	0	1	0	1	0	0	Primary	Wild	1	No	Yes	No	0	0	0	54000	40000	742
Pseudois_schaeferi	0	0	0	0	0	0	0	0	NA	NA	0	No	Yes	No	0	0	0	32	25	68
Pseudomys_albocinereus	0	1	0	0	0	1	0	0	Incidental	Captivity	1	NA	NA	NA	NA	NA	NA	NA	NA	NA
Pseudomys_apodemoides	0	0	0	0	0	0	0	0	NA	NA	0	Yes	No	No	0	0	0	NA	NA	84
Pseudomys_desertor	0	0	0	0	0	0	0	0	NA	NA	0	Yes	No	No	0	0	0	NA	NA	142
Pseudomys_hermannsburgensis	0	0	0	0	0	0	0	0	NA	NA	0	No	No	Yes	0	0	0	NA	NA	274
Pseudomys_higginsi	0	0	0	0	0	0	0	0	NA	NA	0	NA	NA	NA	NA	NA	NA	NA	NA	NA
Pseudomys_novaehollandiae	0	0	0	0	0	0	0	0	NA	NA	0	Yes	No	No	0	0	0	NA	NA	236
Pseudorca_crassidens	0	0	0	0	0	0	0	0	NA	NA	0	No	No	Yes	0	0	0	596	506	2450
Pseudoryzomys_simplex	0	0	0	0	0	0	0	0	NA	NA	0	NA	NA	NA	NA	NA	NA	NA	NA	NA
Pteromys_volans	0	0	0	0	0	0	0	0	NA	NA	0	Yes	No	No	0	0	0	154	155	486
Pteronotus_quadridens	0	0	0	0	0	0	0	0	NA	NA	0	Yes	No	No	0	0	0	NA	NA	94
Pteronura_brasiliensis	0	0	0	0	0	0	0	0	NA	NA	0	No	Yes	No	0	0	0	26000	24000	1020
Pteropus_alecto	0	0	0	0	0	0	0	0	NA	NA	0	No	Yes	No	0	0	0	700	725	798
Pteropus_conspicillatus	0	0	0	0	0	0	0	0	NA	NA	0	No	No	Yes	0	0	0	NA	NA	383
Pteropus_dasymallus	0	0	0	0	0	0	0	0	NA	NA	0	No	No	Yes	0	0	0	NA	NA	202
Pteropus_giganteus	0	1	0	0	1	1	0	0	Moderate	Wild	1	No	No	Yes	0	0	0	739	385	966
Pteropus_griseus	0	0	0	0	0	0	0	0	NA	NA	0	No	No	Yes	0	0	0	NA	NA	15
Pteropus_hypomelanus	0	0	0	0	0	0	0	0	NA	NA	0	No	No	Yes	0	0	0	571	470	324
Pteropus_livingstonii	1	1	0	0	1	1	1	0	Moderate	Wild	1	NA	NA	NA	NA	NA	NA	NA	NA	NA
Pteropus_mariannus	0	0	0	0	0	0	0	0	NA	NA	0	No	No	Yes	0	0	0	NA	NA	137
Pteropus_neohibernicus	0	0	0	0	0	0	0	0	NA	NA	0	No	No	Yes	0	0	0	NA	NA	42
Pteropus_niger	0	0	0	0	0	0	0	0	NA	NA	0	No	No	Yes	0	0	0	NA	NA	116
Pteropus_poliocephalus	1	1	0	0	1	1	1	0	Moderate	Wild	1	No	No	Yes	0	0	0	360	359	1320
Pteropus_pselaphon	0	1	0	0	1	1	0	0	Moderate	Wild	1	NA	NA	NA	NA	NA	NA	NA	NA	NA
Pteropus_rayneri	0	0	0	0	0	0	0	0	NA	NA	0	No	No	Yes	0	0	0	NA	NA	32
Pteropus_rodricensis	0	1	0	0	1	1	0	0	Incidental	Wild	1	No	No	Yes	0	0	0	254	254	252
Pteropus_rufus	0	0	0	0	0	0	0	0	NA	NA	0	No	No	Yes	0	0	0	NA	NA	278
Pteropus_seychellensis	0	0	0	0	0	0	0	0	NA	NA	0	No	No	Yes	0	0	0	NA	NA	93
Pteropus_tonganus	0	0	0	0	0	0	0	0	NA	NA	0	No	No	Yes	0	0	0	466	415	288
Pteropus_vampyrus	0	0	0	0	0	0	0	0	NA	NA	0	No	No	Yes	0	0	0	1153	895	673
Pudu_puda	0	1	0	0	0	1	0	0	Incidental	Captivity	1	Yes	No	No	1	0	1	10100	10900	297
Puma_concolor	1	0	0	0	0	1	0	0	Moderate	Wild	1	Yes	No	No	1	1	1	58900	30700	6360
Puma_yagouaroundi	0	0	0	0	0	0	0	0	NA	NA	0	No	Yes	No	0	0	0	5700	4100	487
Pusa_caspica	0	0	0	0	0	0	0	0	NA	NA	0	Yes	No	No	0	0	0	55000	55000	186
Pusa_hispida	0	0	0	0	0	0	0	0	NA	NA	0	NA	NA	NA	NA	NA	NA	NA	NA	NA
Pusa_sibirica	0	0	0	0	0	0	0	0	NA	NA	0	Yes	No	No	0	0	0	72000	72000	221
Pygathrix_bieti	0	0	0	0	0	0	0	0	NA	NA	0	No	No	Yes	0	0	0	1500	900	5
Pygathrix_nemaeus	0	0	0	0	0	0	0	0	NA	NA	0	No	No	Yes	0	0	0	11025	8433	636
Pygathrix_nigripes	0	0	0	0	0	0	0	0	NA	NA	0	No	No	Yes	0	0	0	16000	15500	121
Pygathrix_roxellana	0	0	0	0	0	0	0	0	NA	NA	0	No	No	Yes	0	0	0	16000	9000	60
Pygeretmus_pumilio	0	0	0	0	0	0	0	0	NA	NA	0	Yes	No	No	0	0	0	NA	NA	36
Rangifer_tarandus	1	1	1	1	0	1	1	0	Incidental	Wild	1	No	No	Yes	1	0	1	103000	71000	11900
Raphicerus_campestris	0	0	0	0	0	0	0	0	NA	NA	0	No	Yes	No	0	0	0	10900	11300	1170
Raphicerus_melanotis	0	0	0	0	0	0	0	0	NA	NA	0	Yes	No	No	0	0	0	10700	10500	299
Raphicerus_sharpei	0	0	0	0	0	0	0	0	NA	NA	0	Yes	No	No	0	0	0	7400	7800	116
Rattus_andamanensis	0	0	0	0	0	0	0	0	NA	NA	0	No	No	Yes	0	0	0	NA	NA	55
Rattus_argentiventer	0	0	0	0	0	0	0	0	NA	NA	0	No	No	Yes	1	0	1	179	174	407
Rattus_everetti	0	0	0	0	0	0	0	0	NA	NA	0	NA	NA	NA	NA	NA	NA	NA	NA	NA
Rattus_exulans	0	0	0	0	0	0	0	0	NA	NA	0	No	No	Yes	1	0	1	48	45	2260
Rattus_fuscipes	0	0	0	0	0	0	0	0	NA	NA	0	Yes	No	No	0	0	0	130	118	2260
Rattus_lutreolus	0	0	0	0	0	0	0	0	NA	NA	0	Yes	No	No	0	0	0	120	110	680
Rattus_norvegicus	1	1	0	0	0	1	0	0	Primary	Wild	1	No	No	Yes	1	1	1	550	540	32500
Rattus_rattus	0	0	0	0	0	0	0	0	NA	NA	0	No	No	Yes	1	1	1	180	175	11400
Rattus_tanezumi	0	0	0	0	0	0	0	0	NA	NA	0	Yes	No	No	0	0	0	NA	NA	320
Rattus_tiomanicus	0	0	0	0	0	0	0	0	NA	NA	0	No	No	Yes	0	0	0	90	93	271
Rattus_tunneyi	0	0	0	0	0	0	0	0	NA	NA	0	No	No	Yes	0	0	0	NA	NA	182
Rattus_villosissimus	0	0	0	0	0	0	0	0	NA	NA	0	Yes	No	No	1	0	1	200	140	339
Ratufa_affinis	0	0	0	0	0	0	0	0	NA	NA	0	NA	NA	NA	NA	NA	NA	NA	NA	NA
Ratufa_bicolor	0	0	0	0	0	0	0	0	NA	NA	0	Yes	No	No	0	0	0	1678	1807	256
Ratufa_indica	0	0	0	0	0	0	0	0	NA	NA	0	Yes	No	No	0	0	0	1382	1392	323
Redunca_arundinum	0	0	0	0	0	0	0	0	NA	NA	0	No	Yes	No	1	0	1	51600	40300	731
Redunca_fulvorufula	0	0	0	0	0	0	0	0	NA	NA	0	No	No	Yes	1	0	1	30100	28500	532
Redunca_redunca	0	0	0	0	0	0	0	0	NA	NA	0	No	Yes	No	1	0	1	43000	36000	596
Reithrodon_auritus	0	0	0	0	0	0	0	0	NA	NA	0	Yes	No	No	0	0	0	NA	NA	78
Reithrodontomys_chrysopsis	0	0	0	0	0	0	0	0	NA	NA	0	NA	NA	NA	NA	NA	NA	NA	NA	NA
Reithrodontomys_fulvescens	0	0	0	0	0	0	0	0	NA	NA	0	NA	NA	NA	NA	NA	NA	NA	NA	NA
Reithrodontomys_humilis	0	0	0	0	0	0	0	0	NA	NA	0	Yes	No	No	0	0	0	NA	NA	6
Reithrodontomys_humulis	0	0	0	0	0	0	0	0	NA	NA	0	NA	NA	NA	NA	NA	NA	NA	NA	NA
Reithrodontomys_megalotis	0	0	0	0	0	0	0	0	NA	NA	0	Yes	No	No	0	0	0	NA	NA	532
Reithrodontomys_montanus	0	0	0	0	0	0	0	0	NA	NA	0	NA	NA	NA	NA	NA	NA	NA	NA	NA
Rhabdomys_pumilio	0	0	0	0	0	0	0	0	NA	NA	0	Yes	No	No	0	0	0	45.7	43	1780
Rhinoceros_sondaicus	0	0	0	0	0	0	0	0	NA	NA	0	Yes	No	No	0	0	0	1200000	1000000	659
Rhinoceros_unicornis	1	0	0	0	0	1	0	0	Incidental	Captivity	1	Yes	No	No	1	0	1	2000000	1000000	1740
Rhinolophus_ferrumequinum	0	1	0	0	1	0	0	0	Moderate	Wild	1	No	No	Yes	0	0	0	58.7	61.4	3010
Rhinolophus_hipposideros	0	1	0	0	1	0	0	0	Moderate	Wild	1	NA	NA	NA	NA	NA	NA	NA	NA	NA
Rhinolophus_pusillus	0	0	0	0	0	0	0	0	NA	NA	0	No	No	Yes	0	0	0	3.6	4.2	161
Rhinopithecus_bieti	0	0	0	0	0	0	0	0	NA	NA	0	No	No	Yes	0	0	0	1500	900	956
Rhinopithecus_brelichi	0	0	0	0	0	0	0	0	NA	NA	0	NA	NA	NA	NA	NA	NA	NA	NA	NA
Rhinopithecus_roxellana	1	1	0	0	1	1	0	0	Incidental	Wild	1	No	No	Yes	1	0	1	1600	900	1210
Rhinopoma_microphyllum	0	0	0	0	0	0	0	0	NA	NA	0	No	No	Yes	0	0	0	NA	NA	256
Rhinosciurus_laticaudatus	0	0	0	0	0	0	0	0	NA	NA	0	NA	NA	NA	NA	NA	NA	NA	NA	NA
Rhipidomys_mastacalis	0	0	0	0	0	0	0	0	NA	NA	0	NA	NA	NA	NA	NA	NA	NA	NA	NA
Rhombomys_opimus	0	0	0	0	0	0	0	0	NA	NA	0	No	No	Yes	0	0	0	168	158	815
Rhynchocyon_chrysopygus	0	0	0	0	0	0	0	0	NA	NA	0	No	Yes	No	0	0	0	NA	NA	115
Rhynchocyon_cirnei	0	0	0	0	0	0	0	0	NA	NA	0	No	Yes	No	0	0	0	NA	NA	57
Rhynchocyon_petersi	0	0	0	0	0	0	0	0	NA	NA	0	No	Yes	No	0	0	0	NA	NA	48
Rhynchomys_isarogensis	0	0	0	0	0	0	0	0	NA	NA	0	NA	NA	NA	NA	NA	NA	NA	NA	NA
Romerolagus_diazi	0	0	0	0	0	0	0	0	NA	NA	0	Yes	No	No	0	0	0	NA	NA	112
Rousettus_aegyptiacus	0	0	0	0	0	0	0	0	NA	NA	0	No	No	Yes	0	0	0	130	128	1690
Rousettus_leschenaultii	0	0	0	0	0	0	0	0	NA	NA	0	No	No	Yes	0	0	0	NA	NA	150
Rousettus_madagascariensis	0	0	0	0	0	0	0	0	NA	NA	0	No	No	Yes	0	0	0	NA	NA	155
Rucervus_duvaucelii	1	1	1	0	0	1	1	0	Incidental	Captivity	1	No	No	Yes	0	0	0	223100	142000	206
Rucervus_eldii	0	0	0	0	0	0	0	0	NA	NA	0	No	No	Yes	0	0	0	105000	72000	131
Rupicapra_pyrenaica	0	1	0	0	0	1	0	0	Incidental	Wild	1	Yes	No	No	1	0	1	30500	23500	1010
Rupicapra_rupicapra	0	0	0	0	0	0	0	0	NA	NA	0	Yes	No	No	1	0	1	40300	31700	2600
Rusa_timorensis	0	0	0	0	0	0	0	0	NA	NA	0	No	No	Yes	1	0	1	73000	53000	295
Rusa_unicolor	0	0	0	0	0	0	0	0	NA	NA	0	No	No	Yes	1	0	1	206300	131800	992
Saccostomus_campestris	0	0	0	0	0	0	0	0	NA	NA	0	Yes	No	No	0	0	0	NA	NA	511
Saccostomus_mearnsi	0	0	0	0	0	0	0	0	NA	NA	0	Yes	No	No	0	0	0	79.5	62.3	57
Saguinus_fuscicollis	1	1	0	0	0	1	0	0	Incidental	Wild	1	No	Yes	No	0	0	0	343	358	310
Saguinus_geoffroyi	1	1	0	1	1	1	1	1	Moderate	Wild	1	No	Yes	No	0	0	0	482	502	451
Saguinus_imperator	0	0	0	0	0	0	0	0	NA	NA	0	No	Yes	No	0	0	0	474	475	534
Saguinus_labiatus	0	0	0	0	0	0	0	0	NA	NA	0	NA	NA	NA	NA	NA	NA	NA	NA	NA
Saguinus_leucopus	0	0	0	0	0	0	0	0	NA	NA	0	NA	NA	NA	NA	NA	NA	NA	NA	NA
Saguinus_midas	1	0	0	0	0	1	0	0	Incidental	Captivity	1	No	Yes	No	0	0	0	586	432	786
Saguinus_mystax	1	1	0	0	0	1	0	0	Incidental	Wild	1	No	Yes	No	0	0	0	510	539	1980
Saguinus_nigricollis	0	0	0	0	0	0	0	0	NA	NA	0	No	Yes	No	0	0	0	470	480	328
Saguinus_oedipus	1	1	0	0	0	1	0	0	Incidental	Wild	1	No	Yes	No	1	1	1	418	404	5190
Saiga_tatarica	0	0	0	0	0	0	0	0	NA	NA	0	No	No	Yes	1	0	1	42500	32300	1010
Saimiri_boliviensis	0	0	0	0	0	0	0	0	NA	NA	0	No	No	Yes	0	0	0	911	711	827
Saimiri_oerstedii	0	0	0	0	0	0	0	0	NA	NA	0	No	No	Yes	0	0	0	897	680	511
Saimiri_sciureus	1	1	0	1	1	1	1	1	Moderate	Wild	1	No	No	Yes	0	0	0	779	662	7190
Salpingotus_kozlovi	0	0	0	0	0	0	0	0	NA	NA	0	Yes	No	No	0	0	0	NA	NA	8
Sarcophilus_harrisii	0	0	1	0	0	0	0	0	Incidental	Wild	1	Yes	No	No	1	0	1	8400	5400	1910
Scalopus_aquaticus	0	0	0	0	0	0	0	0	NA	NA	0	Yes	No	No	0	0	0	NA	NA	271
Scapanus_latimanus	0	0	0	0	0	0	0	0	NA	NA	0	Yes	No	No	0	0	0	NA	NA	50
Scapanus_orarius	0	0	0	0	0	0	0	0	NA	NA	0	NA	NA	NA	NA	NA	NA	NA	NA	NA
Sciurocheirus_alleni	0	0	0	0	0	0	0	0	NA	NA	0	Yes	No	No	0	0	0	NA	NA	37
Sciurus_aberti	0	0	0	0	0	0	0	0	NA	NA	0	NA	NA	NA	NA	NA	NA	NA	NA	NA
Sciurus_aureogaster	0	0	0	0	0	0	0	0	NA	NA	0	Yes	No	No	0	0	0	592	563	117
Sciurus_carolinensis	1	1	0	0	1	1	1	1	Moderate	Wild	1	Yes	No	No	1	1	1	430	513	4250
Sciurus_deppei	0	0	0	0	0	0	0	0	NA	NA	0	Yes	No	No	0	0	0	268	287	46
Sciurus_granatensis	0	0	0	0	0	0	0	0	NA	NA	0	Yes	No	No	0	0	0	464	440	287
Sciurus_griseus	0	0	0	0	0	0	0	0	NA	NA	0	Yes	No	No	0	0	0	750	960	160
Sciurus_igniventris	0	0	0	0	0	0	0	0	NA	NA	0	Yes	No	No	0	0	0	267	272	63
Sciurus_niger	0	0	0	0	0	0	0	0	NA	NA	0	Yes	No	No	0	0	0	690	680	1250
Sciurus_pucheranii	0	0	0	0	0	0	0	0	NA	NA	0	Yes	No	No	0	0	0	165	160	3
Sciurus_spadiceus	0	0	0	0	0	0	0	0	NA	NA	0	Yes	No	No	0	0	0	598	513	55
Sciurus_variegatoides	0	0	0	0	0	0	0	0	NA	NA	0	Yes	No	No	0	0	0	537	469	110
Sciurus_vulgaris	0	0	0	0	0	0	0	0	NA	NA	0	Yes	No	No	1	1	1	415	371	4200
Scotophilus_kuhlii	0	0	0	0	0	0	0	0	NA	NA	0	No	No	Yes	0	0	0	NA	NA	202
Semnopithecus_ajax	0	0	0	0	0	0	0	0	NA	NA	0	No	No	Yes	0	0	0	15876	10206	72
Semnopithecus_entellus	1	1	0	0	1	1	1	0	Primary	Wild	1	No	No	Yes	1	0	1	11400	6910	1710
Semnopithecus_priam	0	0	0	0	0	0	0	0	NA	NA	0	No	No	Yes	0	0	0	11400	6910	202
Setifer_setosus	0	0	0	0	0	0	0	0	NA	NA	0	Yes	No	No	0	0	0	250	300	187
Setonix_brachyurus	0	0	1	0	0	0	0	0	Incidental	Wild	1	No	No	Yes	0	0	0	2900	3600	1250
Sigmodon_alstoni	0	0	0	0	0	0	0	0	NA	NA	0	Yes	No	No	0	0	0	NA	NA	59
Sigmodon_fulviventer	0	0	0	0	0	0	0	0	NA	NA	0	NA	NA	NA	NA	NA	NA	NA	NA	NA
Sigmodon_hispidus	0	0	0	0	0	0	0	0	NA	NA	0	Yes	No	No	0	0	0	160	160	2200
Sigmodon_leucotis	0	0	0	0	0	0	0	0	NA	NA	0	Yes	No	No	0	0	0	NA	NA	10
Simias_concolor	0	0	0	0	0	0	0	0	NA	NA	0	NA	NA	NA	NA	NA	NA	NA	NA	NA
Sminthopsis_crassicaudata	1	1	0	0	0	1	0	0	Incidental	Captivity	1	NA	NA	NA	NA	NA	NA	NA	NA	NA
Sminthopsis_hirtipes	0	0	0	0	0	0	0	0	NA	NA	0	Yes	No	No	0	0	0	16	13	63
Sminthopsis_leucopus	0	0	0	0	0	0	0	0	NA	NA	0	NA	NA	NA	NA	NA	NA	NA	NA	NA
Sminthopsis_macroura	0	0	0	0	0	0	0	0	NA	NA	0	Yes	No	No	0	0	0	NA	NA	724
Sminthopsis_murina	0	0	0	0	0	0	0	0	NA	NA	0	Yes	No	No	0	0	0	NA	NA	352
Sminthopsis_youngsoni	0	0	0	0	0	0	0	0	NA	NA	0	Yes	No	No	0	0	0	NA	NA	129
Smutsia_gigantea	0	0	0	0	0	0	0	0	NA	NA	0	Yes	No	No	0	0	0	NA	NA	128
Smutsia_temminckii	0	0	0	0	0	0	0	0	NA	NA	0	Yes	No	No	0	0	0	8750	7500	155
Sorex_araneus	0	0	0	0	0	0	0	0	NA	NA	0	Yes	No	No	1	1	1	7	7	3690
Sorex_arcticus	0	0	0	0	0	0	0	0	NA	NA	0	NA	NA	NA	NA	NA	NA	NA	NA	NA
Sorex_caecutiens	0	0	0	0	0	0	0	0	NA	NA	0	Yes	No	No	1	1	1	17.2	17.2	155
Sorex_cinereus	0	0	0	0	0	0	0	0	NA	NA	0	Yes	No	No	0	0	0	4.5	5.1	715
Sorex_coronatus	0	0	0	0	0	0	0	0	NA	NA	0	NA	NA	NA	NA	NA	NA	NA	NA	NA
Sorex_fumeus	0	0	0	0	0	0	0	0	NA	NA	0	Yes	No	No	0	0	0	NA	NA	109
Sorex_hoyi	0	0	0	0	0	0	0	0	NA	NA	0	NA	NA	NA	NA	NA	NA	NA	NA	NA
Sorex_isodon	0	0	0	0	0	0	0	0	NA	NA	0	Yes	No	No	1	1	1	19.47	19.47	77
Sorex_longirostris	0	0	0	0	0	0	0	0	NA	NA	0	Yes	No	No	0	0	0	NA	NA	45
Sorex_minutus	0	0	0	0	0	0	0	0	NA	NA	0	Yes	No	No	1	1	1	6	6	1250
Sorex_monticolus	0	0	0	0	0	0	0	0	NA	NA	0	NA	NA	NA	NA	NA	NA	NA	NA	NA
Sorex_oreopolus	0	0	0	0	0	0	0	0	NA	NA	0	NA	NA	NA	NA	NA	NA	NA	NA	NA
Sorex_ornatus	0	0	0	0	0	0	0	0	NA	NA	0	Yes	No	No	0	0	0	NA	NA	78
Sorex_pacificus	0	0	0	0	0	0	0	0	NA	NA	0	Yes	No	No	0	0	0	NA	NA	25
Sorex_palustris	0	0	0	0	0	0	0	0	NA	NA	0	Yes	No	No	1	1	1	15.4	12.3	243
Sorex_trowbridgii	0	0	0	0	0	0	0	0	NA	NA	0	Yes	No	No	0	0	0	NA	NA	75
Sorex_unguiculatus	0	0	0	0	0	0	0	0	NA	NA	0	NA	NA	NA	NA	NA	NA	NA	NA	NA
Sorex_vagrans	0	0	0	0	0	0	0	0	NA	NA	0	Yes	No	No	1	1	1	6.3	5.5	321
Sotalia_fluviatilis	0	0	0	0	0	0	0	0	NA	NA	0	No	No	Yes	0	0	0	149	152	1390
Sousa_chinensis	0	0	0	0	0	0	0	0	NA	NA	0	No	No	Yes	0	0	0	161500	117000	2110
Spalacopus_cyanus	0	0	0	0	0	0	0	0	NA	NA	0	No	No	Yes	1	1	1	99	80	456
Spalax_ehrenbergi	0	0	0	0	0	0	0	0	NA	NA	0	Yes	No	No	1	1	1	136	110	1390
Spalax_leucodon	0	0	0	0	0	0	0	0	NA	NA	0	Yes	No	No	0	0	0	NA	NA	183
Speothos_venaticus	1	1	0	0	0	1	0	1	Incidental	Captivity	1	No	Yes	No	0	0	0	6500	6500	969
Spermophilus_armatus	0	0	0	0	0	0	0	0	NA	NA	0	Yes	No	No	0	0	0	333	266	212
Spermophilus_beecheyi	0	0	0	0	0	0	0	0	NA	NA	0	Yes	No	No	0	0	0	650	500	1420
Spermophilus_beldingi	0	0	0	0	0	0	0	0	NA	NA	0	Yes	No	No	1	1	1	220	218	1220
Spermophilus_citellus	0	0	0	0	0	0	0	0	NA	NA	0	Yes	No	No	1	1	1	256	202	769
Spermophilus_columbianus	0	0	0	0	0	0	0	0	NA	NA	0	No	No	Yes	1	1	1	492	270	1150
Spermophilus_elegans	0	0	0	0	0	0	0	0	NA	NA	0	Yes	No	No	0	0	0	266	203	118
Spermophilus_erythrogenys	0	0	0	0	0	0	0	0	NA	NA	0	Yes	No	No	0	0	0	404	298	33
Spermophilus_franklinii	0	0	0	0	0	0	0	0	NA	NA	0	No	No	Yes	0	0	0	360	280	126
Spermophilus_fulvus	0	0	0	0	0	0	0	0	NA	NA	0	Yes	No	No	0	0	0	756	684	120
Spermophilus_lateralis	0	0	0	0	0	0	0	0	NA	NA	0	Yes	No	No	0	0	0	155	130	903
Spermophilus_mohavensis	0	0	0	0	0	0	0	0	NA	NA	0	Yes	No	No	0	0	0	104	213	66
Spermophilus_mollis	0	0	0	0	0	0	0	0	NA	NA	0	NA	NA	NA	NA	NA	NA	NA	NA	NA
Spermophilus_parryii	0	0	0	0	0	0	0	0	NA	NA	0	Yes	No	No	0	0	1	700	635	639
Spermophilus_pygmaeus	0	0	0	0	0	0	0	0	NA	NA	0	No	No	Yes	0	0	0	235	235	101
Spermophilus_relictus	0	0	0	0	0	0	0	0	NA	NA	0	NA	NA	NA	NA	NA	NA	NA	NA	NA
Spermophilus_richardsonii	0	0	0	0	0	0	0	0	NA	NA	0	Yes	No	No	1	1	1	3063	2018	1150
Spermophilus_spilosoma	0	0	0	0	0	0	0	0	NA	NA	0	No	No	Yes	1	1	1	128	137	89
Spermophilus_suslicus	0	0	0	0	0	0	0	0	NA	NA	0	No	No	Yes	0	0	0	212	224	159
Spermophilus_tereticaudus	0	0	0	0	0	0	0	0	NA	NA	0	No	No	Yes	1	0	1	145	100	149
Spermophilus_townsendii	0	0	0	0	0	0	0	0	NA	NA	0	Yes	No	No	1	1	1	2059	1173	184
Spermophilus_tridecemlineatus	0	0	0	0	0	0	0	0	NA	NA	0	Yes	No	No	0	0	0	135	113	813
Spermophilus_undulatus	0	0	0	0	0	0	0	0	NA	NA	0	No	No	Yes	1	1	1	877	718	179
Spermophilus_variegatus	0	0	0	0	0	0	0	0	NA	NA	0	No	No	Yes	0	0	0	734	673	237
Spermophilus_washingtoni	0	0	0	0	0	0	0	0	NA	NA	0	No	No	Yes	1	1	1	187	187	11
Sphiggurus_insidiosus	0	0	0	0	0	0	0	0	NA	NA	0	NA	NA	NA	NA	NA	NA	NA	NA	NA
Spilocuscus_maculatus	0	0	0	0	0	0	0	0	NA	NA	0	Yes	No	No	0	0	0	NA	NA	105
Spilogale_gracilis	0	0	0	0	0	0	0	0	NA	NA	0	Yes	No	No	0	0	0	560	430	254
Spilogale_putorius	0	0	0	0	0	0	0	0	NA	NA	0	Yes	No	No	0	0	0	400	280	362
Steatomys_pratensis	0	0	0	0	0	0	0	0	NA	NA	0	Yes	No	No	0	0	0	NA	NA	127
Stenella_attenuata	0	0	0	0	0	0	0	0	NA	NA	0	No	No	Yes	0	0	0	107940	66790	1770
Stenella_coeruleoalba	1	1	1	0	0	1	0	0	Incidental	Wild	1	No	No	Yes	0	0	0	150000	160000	3050
Stenella_frontalis	0	0	0	0	0	0	0	0	NA	NA	0	No	No	Yes	0	0	0	140000	130000	1840
Stenella_longirostris	1	1	0	1	1	1	1	0	Primary	Wild	1	No	No	Yes	0	0	0	157500	135900	2680
Stochomys_longicaudatus	0	0	0	0	0	0	0	0	NA	NA	0	Yes	No	No	0	0	0	NA	NA	47
Suncus_etruscus	0	0	0	0	0	0	0	0	NA	NA	0	No	Yes	No	0	0	0	NA	NA	491
Suncus_megalura	0	0	0	0	0	0	0	0	NA	NA	0	NA	NA	NA	NA	NA	NA	NA	NA	NA
Suncus_murinus	0	1	0	0	0	1	0	0	Incidental	Captivity	1	Yes	No	No	1	0	1	90.2	52.7	1940
Suncus_varilla	0	0	0	0	0	0	0	0	NA	NA	0	Yes	No	No	0	0	0	NA	NA	65
Sundamys_muelleri	0	0	0	0	0	0	0	0	NA	NA	0	Yes	No	No	0	0	0	NA	NA	82
Sundasciurus_hippurus	0	0	0	0	0	0	0	0	NA	NA	0	NA	NA	NA	NA	NA	NA	NA	NA	NA
Sundasciurus_lowii	0	0	0	0	0	0	0	0	NA	NA	0	Yes	No	No	0	0	0	79	76	79
Sundasciurus_steerii	0	0	0	0	0	0	0	0	NA	NA	0	Yes	No	No	0	0	0	257	223	3
Sundasciurus_tenuis	0	0	0	0	0	0	0	0	NA	NA	0	NA	NA	NA	NA	NA	NA	NA	NA	NA
Surdisorex_polulus	0	0	0	0	0	0	0	0	NA	NA	0	Yes	No	No	0	0	0	NA	NA	9
Suricata_suricatta	0	0	0	0	0	0	0	0	NA	NA	0	No	Yes	No	1	0	1	712	485	3480
Sus_barbatus	0	0	0	0	0	0	0	0	NA	NA	0	No	No	Yes	0	0	0	102500	82500	563
Sus_celebensis	0	0	0	0	0	0	0	0	NA	NA	0	No	No	Yes	0	0	0	NA	NA	214
Sus_scrofa	0	0	0	0	0	0	0	0	NA	NA	0	No	No	Yes	1	1	1	90000	70000	40200
Sylvicapra_grimmia	0	0	0	0	0	0	0	0	NA	NA	0	Yes	No	No	1	0	1	18300	19600	1790
Sylvilagus_aquaticus	0	0	0	0	0	0	0	0	NA	NA	0	NA	NA	NA	NA	NA	NA	NA	NA	NA
Sylvilagus_audubonii	0	0	0	0	0	0	0	0	NA	NA	0	Yes	No	No	0	0	0	841	988	262
Sylvilagus_bachmani	0	0	0	0	0	0	0	0	NA	NA	0	Yes	No	No	0	0	0	654	738	148
Sylvilagus_brasiliensis	0	0	0	0	0	0	0	0	NA	NA	0	Yes	No	No	0	0	0	1585	1619	388
Sylvilagus_cunicularius	0	0	0	0	0	0	0	0	NA	NA	0	Yes	No	No	0	0	0	1622	1628	44
Sylvilagus_floridanus	0	1	0	1	0	1	0	0	Incidental	Wild	1	Yes	No	No	0	0	0	1350	1350	1050
Sylvilagus_nuttallii	0	0	0	0	0	0	0	0	NA	NA	0	Yes	No	No	0	0	0	720	790	243
Sylvilagus_palustris	0	0	0	0	0	0	0	0	NA	NA	0	Yes	No	No	0	0	0	1594	1595	87
Sylvilagus_transitionalis	0	0	0	0	0	0	0	0	NA	NA	0	Yes	No	No	0	0	0	860.5	920	105
Sylvisorex_camerunensis	0	0	0	0	0	0	0	0	NA	NA	0	Yes	No	No	0	0	0	NA	NA	5
Sylvisorex_granti	0	0	0	0	0	0	0	0	NA	NA	0	NA	NA	NA	NA	NA	NA	NA	NA	NA
Sylvisorex_lunaris	0	0	0	0	0	0	0	0	NA	NA	0	NA	NA	NA	NA	NA	NA	NA	NA	NA
Symphalangus_syndactylus	0	1	0	0	1	1	0	0	Moderate	Wild	1	No	Yes	No	0	0	0	11900	10700	1060
Synaptomys_cooperi	0	0	0	0	0	0	0	0	NA	NA	0	Yes	No	No	0	0	0	44	44	204
Syncerus_caffer	1	1	1	0	1	1	1	0	Primary	Wild	1	No	No	Yes	1	0	1	686000	376000	5330
Tachyglossus_aculeatus	0	0	0	0	0	0	0	0	NA	NA	0	Yes	No	No	0	0	0	3810	3400	1840
Tachyoryctes_macrocephalus	0	0	0	0	0	0	0	0	NA	NA	0	NA	NA	NA	NA	NA	NA	NA	NA	NA
Tachyoryctes_splendens	0	0	0	0	0	0	0	0	NA	NA	0	NA	NA	NA	NA	NA	NA	NA	NA	NA
Tadarida_australis	0	0	0	0	0	0	0	0	NA	NA	0	Yes	No	No	0	0	0	NA	NA	319
Tadarida_brasiliensis	0	0	0	0	0	0	0	0	NA	NA	0	No	No	Yes	0	0	0	9	9	2310
Tadarida_midas	0	0	0	0	0	0	0	0	NA	NA	0	No	No	Yes	0	0	0	NA	NA	41
Tadarida_plicata	0	0	0	0	0	0	0	0	NA	NA	0	No	No	Yes	0	0	0	NA	NA	113
Tadarida_teniotis	0	0	0	0	0	0	0	0	NA	NA	0	No	No	Yes	0	0	0	90	91	737
Talpa_caeca	0	0	0	0	0	0	0	0	NA	NA	0	NA	NA	NA	NA	NA	NA	NA	NA	NA
Talpa_europaea	0	0	0	0	0	0	0	0	NA	NA	0	Yes	No	No	1	1	1	110	85	1680
Talpa_occidentalis	0	0	0	0	0	0	0	0	NA	NA	0	Yes	No	No	0	0	0	NA	NA	191
Talpa_romana	0	0	0	0	0	0	0	0	NA	NA	0	NA	NA	NA	NA	NA	NA	NA	NA	NA
Talpa_stankovici	0	0	0	0	0	0	0	0	NA	NA	0	NA	NA	NA	NA	NA	NA	NA	NA	NA
Tamandua_mexicana	0	0	0	0	0	0	0	0	NA	NA	0	Yes	No	No	0	0	0	5000	5000	228
Tamandua_tetradactyla	0	0	0	0	0	0	0	0	NA	NA	0	Yes	No	No	0	0	0	5050	5030	752
Tamias_amoenus	0	0	0	0	0	0	0	0	NA	NA	0	Yes	No	No	0	0	0	58	51	696
Tamias_cinereicollis	0	0	0	0	0	0	0	0	NA	NA	0	NA	NA	NA	NA	NA	NA	NA	NA	NA
Tamias_minimus	1	1	0	0	1	1	1	1	Moderate	Wild	1	Yes	No	No	0	0	0	44	46	244
Tamias_quadrimaculatus	0	0	0	0	0	0	0	0	NA	NA	0	Yes	No	No	0	0	0	78	87	26
Tamias_senex	0	0	0	0	0	0	0	0	NA	NA	0	Yes	No	No	0	0	0	86	94	34
Tamias_sibiricus	0	0	0	0	0	0	0	0	NA	NA	0	Yes	No	No	0	0	0	93	96	687
Tamias_speciosus	0	0	0	0	0	0	0	0	NA	NA	0	Yes	No	No	0	0	0	57	63	36
Tamias_striatus	0	0	0	0	0	0	0	0	NA	NA	0	Yes	No	No	1	1	1	101	94	3330
Tamias_townsendii	0	0	0	0	0	0	0	0	NA	NA	0	NA	NA	NA	NA	NA	NA	NA	NA	NA
Tamias_umbrinus	0	0	0	0	0	0	0	0	NA	NA	0	NA	NA	NA	NA	NA	NA	NA	NA	NA
Tamiasciurus_douglasii	0	1	0	0	0	1	0	0	Incidental	Captivity	1	Yes	No	No	1	1	1	188	199	277
Tamiasciurus_hudsonicus	1	1	0	0	1	1	1	1	Moderate	Wild	1	Yes	No	No	1	1	1	187	213	3460
Tamiasciurus_mearnsi	0	0	0	0	0	0	0	0	NA	NA	0	Yes	No	No	0	0	0	NA	NA	27
Tamiops_macclellandii	0	0	0	0	0	0	0	0	NA	NA	0	Yes	No	No	0	0	0	49	52	12
Taphozous_nudiventris	0	0	0	0	0	0	0	0	NA	NA	0	Yes	No	No	0	0	0	NA	NA	153
Tapirus_bairdii	0	0	0	0	0	0	0	0	NA	NA	0	Yes	No	No	0	0	0	225000	220000	556
Tapirus_indicus	0	0	0	0	0	0	0	0	NA	NA	0	Yes	No	No	0	0	0	300000	400000	553
Tapirus_pinchaque	0	0	0	0	0	0	0	0	NA	NA	0	Yes	No	No	0	0	0	243000	149000	216
Tapirus_terrestris	0	0	0	0	0	0	0	0	NA	NA	0	Yes	No	No	0	0	0	240000	240000	1430
Tarsipes_rostratus	0	0	0	0	0	0	0	0	NA	NA	0	NA	NA	NA	NA	NA	NA	NA	NA	NA
Tarsius_bancanus	0	0	0	0	0	0	0	0	NA	NA	0	Yes	No	No	0	0	0	128	117	596
Tarsius_dentatus	0	0	0	0	0	0	0	0	NA	NA	0	NA	NA	NA	NA	NA	NA	NA	NA	NA
Tarsius_pumilus	0	0	0	0	0	0	0	0	NA	NA	0	Yes	No	No	0	0	0	50	50	91
Tarsius_syrichta	0	0	0	0	0	0	0	0	NA	NA	0	Yes	No	No	0	0	0	134	117	419
Tarsius_tarsier	0	0	0	0	0	0	0	0	NA	NA	0	Yes	No	No	0	0	0	125	108	82
Tatera_indica	0	0	0	0	0	0	0	0	NA	NA	0	Yes	No	No	1	1	0	157.5	123	669
Taterillus_gracilis	0	0	0	0	0	0	0	0	NA	NA	0	NA	NA	NA	NA	NA	NA	NA	NA	NA
Taterillus_pygargus	0	0	0	0	0	0	0	0	NA	NA	0	NA	NA	NA	NA	NA	NA	NA	NA	NA
Taurotragus_derbianus	0	0	0	0	0	0	0	0	NA	NA	0	NA	NA	NA	NA	NA	NA	NA	NA	NA
Taxidea_taxus	0	0	0	0	0	0	0	0	NA	NA	0	Yes	No	No	0	0	0	9280	7150	1470
Tayassu_pecari	1	1	0	0	0	1	0	0	Incidental	Wild	1	No	No	Yes	1	0	1	30000	30000	1360
Tenrec_ecaudatus	0	0	0	0	0	0	0	0	NA	NA	0	Yes	No	No	0	0	0	2000	2000	328
Tetracerus_quadricornis	0	0	0	0	0	0	0	0	NA	NA	0	Yes	No	No	0	0	0	18000	17000	424
Thallomys_paedulcus	0	0	0	0	0	0	0	0	NA	NA	0	NA	NA	NA	NA	NA	NA	NA	NA	NA
Thalpomys_cerradensis	0	0	0	0	0	0	0	0	NA	NA	0	Yes	No	No	0	0	0	NA	NA	27
Thalpomys_lasiotis	0	0	0	0	0	0	0	0	NA	NA	0	Yes	No	No	0	0	0	NA	NA	18
Theropithecus_gelada	1	1	1	0	1	1	0	0	Moderate	Wild	1	No	No	Yes	0	0	0	19000	11700	2800
Thomomys_bottae	0	0	0	0	0	0	0	0	NA	NA	0	Yes	No	No	0	0	0	141	91	888
Thomomys_mazama	0	0	0	0	0	0	0	0	NA	NA	0	NA	NA	NA	NA	NA	NA	NA	NA	NA
Thomomys_monticola	0	0	0	0	0	0	0	0	NA	NA	0	NA	NA	NA	NA	NA	NA	NA	NA	NA
Thomomys_talpoides	0	0	0	0	0	0	0	0	NA	NA	0	Yes	No	No	0	0	0	147	139	607
Thomomys_townsendii	0	0	0	0	0	0	0	0	NA	NA	0	Yes	No	No	0	0	0	289	245	27
Thrichomys_apereoides	0	0	0	0	0	0	0	0	NA	NA	0	Yes	No	No	0	0	0	NA	NA	168
Thryonomys_gregorianus	0	0	0	0	0	0	0	0	NA	NA	0	No	No	Yes	0	0	0	NA	NA	66
Thryonomys_swinderianus	0	0	0	0	0	0	0	0	NA	NA	0	No	No	Yes	1	1	1	4500	3500	729
Thylamys_elegans	0	0	0	0	0	0	0	0	NA	NA	0	Yes	No	No	0	0	0	NA	NA	253
Thylamys_pusillus	0	0	0	0	0	0	0	0	NA	NA	0	Yes	No	No	0	0	0	NA	NA	12
Thylamys_velutinus	0	0	0	0	0	0	0	0	NA	NA	0	Yes	No	No	0	0	0	33.5	33.4	27
Thylogale_billardierii	0	0	0	0	0	0	0	0	NA	NA	0	NA	NA	NA	NA	NA	NA	7000	3000	NA
Thylogale_stigmatica	0	0	0	0	0	0	0	0	NA	NA	0	NA	NA	NA	NA	NA	NA	5100	4100	NA
Thylogale_thetis	0	0	0	0	0	0	0	0	NA	NA	0	NA	NA	NA	NA	NA	NA	7000	3800	NA
Tlacuatzin_canescens	0	0	0	0	0	0	0	0	NA	NA	0	NA	NA	NA	NA	NA	NA	NA	NA	NA
Tolypeutes_matacus	0	0	0	0	0	0	0	0	NA	NA	0	Yes	No	No	0	0	0	NA	NA	165
Trachypithecus_auratus	0	0	0	0	0	0	0	0	NA	NA	0	No	No	Yes	0	0	0	6610	5760	456
Trachypithecus_cristatus	0	0	0	0	0	0	0	0	NA	NA	0	No	No	Yes	0	0	0	6610	5760	438
Trachypithecus_delacouri	0	0	0	0	0	0	0	0	NA	NA	0	No	No	Yes	0	0	0	6500	6500	210
Trachypithecus_francoisi	1	0	0	0	1	0	0	0	Incidental	Wild	1	No	No	Yes	0	0	0	7000	6660	461
Trachypithecus_geei	0	0	0	0	0	0	0	0	NA	NA	0	No	No	Yes	0	0	0	8600	8100	197
Trachypithecus_johnii	1	1	0	0	1	1	1	0	Primary	Wild	1	No	No	Yes	0	0	0	11500	1300	255
Trachypithecus_obscurus	0	0	0	0	0	0	0	0	NA	NA	0	No	No	Yes	0	0	0	7900	6260	2120
Trachypithecus_phayrei	0	0	0	0	0	0	0	0	NA	NA	0	No	No	Yes	0	0	0	7870	6300	376
Trachypithecus_pileatus	0	0	0	0	0	0	0	0	NA	NA	0	No	No	Yes	0	0	0	12750	10400	374
Trachypithecus_poliocephalus	0	0	0	0	0	0	0	0	NA	NA	0	No	No	Yes	0	0	0	8750	7820	129
Trachypithecus_shortridgei	0	0	0	0	0	0	0	0	NA	NA	0	No	No	Yes	0	0	0	12750	9938	31
Trachypithecus_vetulus	0	0	0	0	0	0	0	0	NA	NA	0	No	No	Yes	1	0	1	12700	10400	223
Tragelaphus_angasii	0	0	0	0	0	0	0	0	NA	NA	0	No	No	Yes	1	0	1	110000	62000	491
Tragelaphus_buxtoni	0	0	0	0	0	0	0	0	NA	NA	0	No	No	Yes	1	0	1	232000	166700	244
Tragelaphus_eurycerus	0	0	0	0	0	0	0	0	NA	NA	0	No	No	Yes	0	0	0	300000	220000	354
Tragelaphus_imberbis	0	0	0	0	0	0	0	0	NA	NA	0	No	No	Yes	1	0	1	95600	62100	380
Tragelaphus_oryx	0	0	0	0	0	0	0	0	NA	NA	0	No	No	Yes	0	0	0	450000	700000	591
Tragelaphus_scriptus	0	0	0	0	0	0	0	0	NA	NA	0	No	No	Yes	1	0	1	45000	60000	2250
Tragelaphus_spekii	0	0	0	0	0	0	0	0	NA	NA	0	No	No	Yes	1	0	1	100000	53000	283
Tragelaphus_strepsiceros	0	0	0	0	0	0	0	0	NA	NA	0	No	No	Yes	1	0	1	257000	150000	2730
Tragulus_javanicus	0	0	0	0	0	0	0	0	NA	NA	0	Yes	No	No	1	0	1	1300	1500	447
Tragulus_napu	0	0	0	0	0	0	0	0	NA	NA	0	Yes	No	No	1	0	1	5800	5900	235
Tragulus_nigricans	0	0	0	0	0	0	0	0	NA	NA	0	Yes	No	No	1	0	1	NA	NA	13
Tremarctos_ornatus	0	0	0	0	0	0	0	0	NA	NA	0	Yes	No	No	0	0	0	137500	70000	822
Triaenops_rufus	0	0	0	0	0	0	0	0	NA	NA	0	Yes	No	No	0	0	0	NA	NA	27
Trichechus_manatus	0	1	0	0	1	1	0	0	Primary	Wild	1	Yes	No	No	0	0	0	3500	3800	2120
Trichechus_senegalensis	0	0	0	0	0	0	0	0	NA	NA	0	Yes	No	No	0	0	0	3500	3800	275
Trichosurus_arnhemensis	0	0	0	0	0	0	0	0	NA	NA	0	Yes	No	No	0	0	0	1500	2000	63
Trichosurus_caninus	0	0	0	0	0	0	0	0	NA	NA	0	Yes	No	No	0	0	0	NA	NA	440
Trichosurus_vulpecula	0	1	1	0	0	0	0	0	Incidental	Wild	1	Yes	No	No	1	0	1	1570	1360	6240
Trinomys_iheringi	0	0	0	0	0	0	0	0	NA	NA	0	NA	NA	NA	NA	NA	NA	NA	NA	NA
Trinomys_paratus	0	0	0	0	0	0	0	0	NA	NA	0	Yes	No	No	0	0	0	NA	NA	7
Tscherskia_triton	0	0	0	0	0	0	0	0	NA	NA	0	Yes	No	No	0	0	0	NA	NA	129
Tupaia_belangeri	1	1	0	0	0	1	0	0	Incidental	Captivity	1	Yes	No	No	1	0	1	133.7	124.4	1410
Tupaia_glis	1	0	0	0	0	1	0	0	Moderate	Captivity	1	Yes	No	No	1	0	1	142	142	1270
Tupaia_gracilis	1	0	0	0	0	1	0	0	Moderate	Captivity	1	Yes	No	No	1	0	1	NA	NA	757
Tupaia_javanica	0	0	0	0	0	0	0	0	NA	NA	0	Yes	No	No	0	0	0	NA	NA	50
Tupaia_longipes	1	0	0	0	0	1	0	0	Moderate	Captivity	1	NA	NA	NA	NA	NA	NA	NA	NA	NA
Tupaia_minor	0	0	0	0	0	0	0	0	NA	NA	0	Yes	No	No	1	0	1	60	60	214
Tupaia_montana	1	0	0	0	0	1	0	0	Moderate	Captivity	1	NA	NA	NA	NA	NA	NA	NA	NA	NA
Tupaia_palawanensis	0	0	0	0	0	0	0	0	NA	NA	0	Yes	No	No	0	0	0	180	180	63
Tupaia_tana	1	1	0	0	0	1	0	0	Incidental	Captivity	1	Yes	No	No	1	0	1	198	198	166
Tursiops_aduncus	1	1	0	1	1	1	1	0	Primary	Wild	1	No	No	Yes	0	0	0	128875	122500	3410
Tursiops_gilli	1	1	0	1	1	1	1	0	Primary	Wild	1	NA	NA	NA	NA	NA	NA	NA	NA	NA
Tursiops_truncatus	1	1	0	1	1	1	1	0	Primary	Wild	1	No	No	Yes	0	0	0	86000	94000	15600
Uncia_uncia	0	0	0	0	0	0	0	0	NA	NA	0	NA	NA	NA	NA	NA	NA	NA	NA	NA
Uranomys_ruddi	0	0	0	0	0	0	0	0	NA	NA	0	Yes	No	No	0	0	0	NA	NA	40
Urocyon_cinereoargenteus	0	0	0	0	0	0	0	0	NA	NA	0	No	Yes	No	0	0	0	4000	3300	1460
Urocyon_littoralis	0	0	0	0	0	0	0	0	NA	NA	0	NA	NA	NA	NA	NA	NA	NA	NA	NA
Uromanis_tetradactyla	0	0	0	0	0	0	0	0	NA	NA	0	Yes	No	No	0	0	0	NA	NA	34
Urotrichus_talpoides	0	0	0	0	0	0	0	0	NA	NA	0	NA	NA	NA	NA	NA	NA	NA	NA	NA
Ursus_americanus	1	1	1	0	0	1	1	1	Moderate	Wild	1	Yes	No	No	1	0	1	300	150	3680
Ursus_arctos	1	1	1	0	0	1	1	1	Moderate	Wild	1	Yes	No	No	1	0	1	389000	207000	11700
Ursus_maritimus	0	0	1	0	0	0	0	0	Incidental	Wild	1	Yes	No	No	1	0	1	650000	250000	5380
Ursus_thibetanus	0	0	0	0	0	0	0	0	NA	NA	0	Yes	No	No	1	0	1	130000	90000	1610
Varecia_rubra	1	0	0	0	0	1	0	0	Incidental	Wild	1	NA	NA	NA	NA	NA	NA	NA	NA	NA
Varecia_variegata	1	1	0	0	0	1	0	0	Incidental	Wild	1	No	No	Yes	0	0	0	3470	3510	1840
Vespertilio_murinus	0	0	0	0	0	0	0	0	NA	NA	0	No	No	Yes	0	0	0	NA	NA	923
Vicugna_vicugna	1	0	0	0	0	1	0	0	Moderate	Wild	1	No	No	Yes	0	0	0	40500	37500	968
Viverra_civettina	0	0	0	0	0	0	0	0	NA	NA	0	Yes	No	No	0	0	0	NA	NA	59
Viverra_zibetha	0	0	0	0	0	0	0	0	NA	NA	0	Yes	No	No	0	0	0	NA	NA	311
Viverricula_indica	0	0	0	0	0	0	0	0	NA	NA	0	Yes	No	No	0	0	0	2978	2570	629
Vombatus_ursinus	0	0	0	0	0	0	0	0	NA	NA	0	Yes	No	No	0	0	0	NA	NA	1160
Vulpes_bengalensis	0	0	0	0	0	0	0	0	NA	NA	0	No	Yes	No	1	1	1	2750	1800	379
Vulpes_cana	0	0	0	0	0	0	0	0	NA	NA	0	NA	NA	NA	NA	NA	NA	NA	NA	NA
Vulpes_chama	0	0	0	0	0	0	0	0	NA	NA	0	No	Yes	No	0	0	0	2800	2500	485
Vulpes_corsac	0	0	0	0	0	0	0	0	NA	NA	0	Yes	No	No	0	0	0	2750	2100	272
Vulpes_macrotis	0	0	0	0	0	0	0	0	NA	NA	0	No	Yes	No	0	0	0	2290	1900	982
Vulpes_pallida	0	0	0	0	0	0	0	0	NA	NA	0	NA	NA	NA	NA	NA	NA	NA	NA	NA
Vulpes_rueppellii	0	0	0	0	0	0	0	0	NA	NA	0	Yes	No	No	0	0	0	1790	1670	105
Vulpes_velox	0	0	0	0	0	0	0	0	NA	NA	0	No	Yes	No	0	0	0	2240	1970	1220
Vulpes_vulpes	1	1	0	0	0	1	0	1	Incidental	Captivity	1	No	Yes	No	1	1	1	6700	5500	232000
Vulpes_zerda	0	0	0	0	0	0	0	0	NA	NA	0	No	Yes	No	1	0	1	1500	1400	284
Wallabia_bicolor	0	1	0	0	0	1	0	0	Incidental	Wild	1	Yes	No	No	1	0	1	17000	13000	1110
Wyulda_squamicaudata	0	0	0	0	0	0	0	0	NA	NA	0	NA	NA	NA	NA	NA	NA	NA	NA	NA
Xerus_erythropus	0	0	0	0	0	0	0	0	NA	NA	0	Yes	No	No	0	0	0	560	742	217
Xerus_inauris	0	0	0	0	0	0	0	0	NA	NA	0	No	No	Yes	1	1	1	618	580	737
Xerus_rutilus	0	0	0	0	0	0	0	0	NA	NA	0	NA	NA	NA	NA	NA	NA	NA	NA	NA
Zaedyus_pichiy	0	0	0	0	0	0	0	0	NA	NA	0	Yes	No	No	0	0	0	1147	954	198
Zaglossus_bruijni	0	0	0	0	0	0	0	0	NA	NA	0	NA	NA	NA	NA	NA	NA	NA	NA	NA
Zalophus_californianus	0	1	0	0	0	1	0	0	Incidental	Wild	1	No	No	Yes	1	0	1	390000	91000	4710
Zalophus_wollebaeki	0	0	0	0	0	0	0	0	NA	NA	0	No	No	Yes	0	0	0	390000	91000	602
Zapus_hudsonius	0	0	0	0	0	0	0	0	NA	NA	0	Yes	No	No	0	0	0	20	25	383
Zapus_princeps	0	0	0	0	0	0	0	0	NA	NA	0	Yes	No	No	0	0	0	20	20	168
Zapus_trinotatus	0	0	0	0	0	0	0	0	NA	NA	0	Yes	No	No	0	0	0	25	25	94
Zelotomys_hildegardeae	0	0	0	0	0	0	0	0	NA	NA	0	NA	NA	NA	NA	NA	NA	NA	NA	NA
Ziphius_cavirostris	0	0	0	0	0	0	0	0	NA	NA	0	Yes	No	No	0	0	0	3000000	3000000	2260
Zygodontomys_brevicauda	0	0	0	0	0	0	0	0	NA	NA	0	Yes	No	No	0	0	0	52	52	111
Zyzomys_argurus	0	0	0	0	0	0	0	0	NA	NA	0	NA	NA	NA	NA	NA	NA	NA	NA	NA
